# Supplementary material for: Transcription factor family‐specific DNA shape readout revealed by quantitative specificity models
Source: Mol Syst Biol. 2017 Feb 6;13(2):910. doi: 10.15252/msb.20167238 (PMC5327724; doi:10.15252/msb.20167238)
Supplement: Supplementary file 2 — Table EV1 [file MSB-13-910-s002.xlsx]

## Sheet: Legend
Table EV1. List of datasets included in this study.

## Sheet: TableEV1
	Family	TF	Dataset	R^2(1mer)	R^2(1mer+shape)	>10%?
1	bHLH	Bhlhb2	bHLH_Bhlhb2_TCAAGG20NGAA_CACGTG_14_4	0.5438	0.8535	YES
2	bHLH	MAX	bHLH_MAX_TGACCT20NGA_CACGTG_12_3	0.7491	0.8517	YES
3	bHLH	TCF3	bHLH_TCF3_TACCCG20NCCC_CACCTG_12_3	0.6674	0.8817	YES
4	bHLH	TCF4	bHLH_TCF4_TGCGAA20NGA_CACCTG_14_3	0.5257	0.8167	YES
5	bHLH	TFAP4	bHLH_TFAP4_TCACGT20NGCA_CAGCTG_12_4	0.6038	0.8166	YES
6	bHLH	TFE3	bHLH_TFE3_TACCGT20NTA_CACGTG_12_3	0.5887	0.6944	YES
7	bHLH	TFEB	bHLH_TFEB_TAGTTT20NCG_CACGTG_14_4	0.4832	0.7718	YES
8	bHLH	USF1	bHLH_USF1_TGACGA20NGCA_CACGTG_14_4	0.5354	0.8644	YES
9	bZIP	ATF4	bZIP_ATF4_TGGAAT20NGA_TGAYGC_12_3	0.681	0.7143	NO
10	bZIP	Cebpb	bZIP_Cebpb_TCCTAA20NATC_TTRCGC_12_3	0.4584	0.6011	YES
11	bZIP	CEBPB	bZIP_CEBPB_TGGACA20NGA_TTRCGC_12_4	0.6666	0.8167	YES
12	bZIP	CEBPD	bZIP_CEBPD_TAATGA20NCG_TTRCGC_12_3	0.5778	0.7175	YES
13	bZIP	CEBPE	bZIP_CEBPE_TGAGGC20NGA_TTRCGC_12_4	0.6096	0.7415	YES
14	bZIP	CEBPG	bZIP_CEBPG_TAGACG20NTA_TTRCGC_12_3	0.4491	0.5488	YES
15	bZIP	CREB3	bZIP_CREB3_TAGAAC20NCG_TGACGT_12_4	0.6497	0.6735	NO
16	bZIP	CREB3L1	bZIP_CREB3L1_TGGGTA30NTGT_CACGTG_14_5	0.1933	0.4704	YES
17	bZIP	Dbp	bZIP_Dbp_TAAATG20NCG_TACGTA_12_3	0.4191	0.5797	YES
18	bZIP	DBP	bZIP_DBP_TAACTT20NCG_TACGTA_14_3	0.7194	0.8537	YES
19	bZIP	JDP2	bZIP_JDP2_TGTTCA20NGA_TGASTC_10_3	0.559	0.6073	NO
20	bZIP	Mafb	bZIP_Mafb_TCGTTA20NTTT_YGCTGA_12_4	0.5313	0.717	YES
21	bZIP	MAFK	bZIP_MAFK_TGCCTG30NTCC_TGCTGA_12_4	0.4914	0.6171	YES
22	bZIP	NFIL3	bZIP_NFIL3_TAGACG20NCG_TACRTA_12_3	0.8294	0.8789	NO
23	bZIP	XBP1	bZIP_XBP1_TGTTCA20NGA_TGACGT_12_4	0.4004	0.519	YES
24	C2H2	BCL6B	C2H2_BCL6B_TGCGGG20NGA_TTTCTAGGAA_10_3	0.5414	0.5826	NO
25	C2H2	Egr1	C2H2_Egr1_TGCGCC20NCG_GAGKGGGCGK_14_3	0.6085	0.6426	NO
26	C2H2	GLI2	C2H2_GLI2_TAAGTA40NTGA_GACCACNCT_13_3	0.4109	0.5383	YES
27	C2H2	Hic1	C2H2_Hic1_TCATCA20NCTA_RTGCCM_10_3	0.5426	0.577	NO
28	C2H2	HINFP1	C2H2_HINFP1_TCAAGG20NGAA_NNNSGTCCGC_12_3	0.4705	0.5169	NO
29	C2H2	KLF16	C2H2_KLF16_TTGATT20NTA_CCMCGCCC_10_4	0.7268	0.745	NO
30	C2H2	SNAI2	C2H2_SNAI2_TCGTTA20NGA_CAGGTG_10_5	0.6049	0.7221	YES
31	C2H2	SP1	C2H2_SP1_TCTATG20NGA_GCCMCGCCCM_12_3	0.3881	0.427	YES
32	C2H2	SP3	C2H2_SP3_TCGGCC20NGA_GCCMCGCCCM_10_3	0.5219	0.5352	NO
33	C2H2	YY1	C2H2_YY1_TCCGGC20NCG_CCGCCATT_12_4	0.5396	0.6227	YES
34	C2H2	YY2	C2H2_YY2_TGAGCA20NGA_CCGCCATN_12_4	0.644	0.7286	YES
35	C2H2	ZBTB49	C2H2_ZBTB49_TCTAAT20NGA_TGACNNGC_10_3	0.572	0.6205	NO
36	C2H2	ZBTB7A	C2H2_ZBTB7A_TGAATA20NGA_CGACCACC_10_3	0.644	0.6758	NO
37	C2H2	ZBTB7B	C2H2_ZBTB7B_TAGCCT20NCG_CGACCACC_14_3	0.5921	0.6559	YES
38	C2H2	Zfp740	C2H2_Zfp740_TCAACC20NCG_NCCCCCCCAC_10_4	0.5301	0.5816	NO
39	C2H2	ZIC1	C2H2_ZIC1_TCGACT20NCAT_GACCMCCYRMTG_12_3	0.6488	0.658	NO
40	C2H2	ZIC4	C2H2_ZIC4_TGAGGC20NGA_GACCCCCYGYTG_14_3	0.7123	0.7574	NO
41	C2H2	ZNF740	C2H2_ZNF740_TGTGAG20NGA_CCCCCCCAC_9_3	0.7154	0.7467	NO
42	C2H2	ZNF784	C2H2_ZNF784_TGCGGG20NGA_GTACCTACCT_10_3	0.7288	0.7499	NO
43	CENPB	CENPB	CENPB_CENPB_TGCTGT20NGTC_TTCGYNNNANGCGGG_15_3	0.6002	0.6727	YES
44	CP2	GRHL1	CP2_GRHL1_TGGACA20NCAT_AACCGGTT_14_4	0.7046	0.8264	YES
45	CUT	CUX1	CUT_CUX1_TAGCAG40NACT_ATCRAT_12_5	0.3335	0.6962	YES
46	CUT	ONECUT1	CUT_ONECUT1_TAGCTC20NTCT_ATCRAT_14_3	0.4251	0.6602	YES
47	CUT	ONECUT3	CUT_ONECUT3_TAGAAC20NAAT_ATCRAT_12_3	0.5724	0.6602	YES
48	ETS	ELF1	ETS_ELF1_TGGGTA20NGA_GGAA_10_3	0.6615	0.7682	YES
49	ETS	Elf5	ETS_Elf5_TATTGT20NCG_GGAA_12_4	0.7047	0.8358	YES
50	ETS	ELF5	ETS_ELF5_TGCCGC20NCG_GGAA_14_3	0.7378	0.8227	YES
51	ETS	ELK1	ETS_ELK1_TCGGAA20NAGT_GGAA_14_3	0.5202	0.7235	YES
52	ETS	ELK3	ETS_ELK3_TCGGGG20NGGT_GGAA_14_3	0.5469	0.7248	YES
53	ETS	ELK4	ETS_ELK4_TAGGGC40NGGT_GGAA_12_3	0.5835	0.6739	YES
54	ETS	ERG	ETS_ERG_TGCAAG20NAAC_GGAW_14_4	0.58	0.7583	YES
55	ETS	ETS1	ETS_ETS1_TGTAAA20NGA_GGAW_12_3	0.8406	0.8576	NO
56	ETS	ETV1	ETS_ETV1_TCGTTA20NTTT_GGAA_14_4	0.5857	0.7824	YES
57	ETS	ETV4	ETS_ETV4_TCTATG20NTAG_GGAA_14_4	0.5642	0.718	YES
58	ETS	ETV5	ETS_ETV5_TGCACT20NGA_GGAW_12_3	0.6816	0.7502	YES
59	ETS	ETV6	ETS_ETV6_TGAGTG20NGA_GGAA_12_3	0.7559	0.7963	NO
60	ETS	FEV	ETS_FEV_TGATCC20NCTA_GGAA_12_3	0.6108	0.7055	YES
61	ETS	FLI1	ETS_FLI1_TCTAAT20NCG_GGAW_14_4	0.7167	0.8162	YES
62	ETS	SPDEF	ETS_SPDEF_TCATTG20NCG_GGAT_14_4	0.7796	0.8163	NO
63	forkhead	FOXB1	forkhead_FOXB1_TCTGGT20NGGG_GTAAAYA_9_3	0.4339	0.4749	NO
64	forkhead	Foxc1	forkhead_Foxc1_CCCCT14N_RTAAAYA_9_3	0.4618	0.5023	NO
65	forkhead	FOXC1	forkhead_FOXC1_TGAGGC30NGGA_RTMAAYA_13_3	0.4566	0.6091	YES
66	forkhead	FOXC2	forkhead_FOXC2_TGAGTG30NTGA_RTAAAYA_13_4	0.3341	0.5346	YES
67	forkhead	FOXD2	forkhead_FOXD2_TGCTCG20NCTC_RNWAAYR_15_3	0.3947	0.5963	YES
68	forkhead	Foxg1	forkhead_Foxg1_TATCTG20NTCG_RTAAAYA_9_3	0.5671	0.5877	NO
69	forkhead	FOXI1	forkhead_FOXI1_TCGGAA20NGA_GTAAACA_9_4	0.5917	0.6309	NO
70	forkhead	FOXJ2	forkhead_FOXJ2_TGACGA20NGA_RTAAACA_13_3	0.4086	0.5491	YES
71	forkhead	FOXJ3	forkhead_FOXJ3_TAGTGG20NGTT_RTAAACA_9_3	0.5167	0.5627	NO
72	forkhead	FOXL1	forkhead_FOXL1_TGCTCG20NCTC_RTAAAYA_15_3	0.4283	0.615	YES
73	forkhead	FOXP3	forkhead_FOXP3_TCAATT20NTAA_RTAAACA_9_3	0.5545	0.5863	NO
74	GATA	GATA3	GATA_GATA3_TCATGC20NCG_GATA_12_3	0.7098	0.7441	NO
75	GCM	GCM1	GCM_GCM1_TGAGCA20NCGA_ATGCGGGT_12_3	0.6562	0.76	YES
76	GCM	GCM2	GCM_GCM2_TGACTC20NTCA_ATGCGGGT_10_4	0.6561	0.6902	NO
77	homeodomain	Alx1	homeodomain_Alx1_TAAAGC20NCG_TAAT_10_4	0.6623	0.7203	NO
78	homeodomain	ALX3	homeodomain_ALX3_TGTAAA20NAAG_TAAT_12_4	0.5918	0.7686	YES
79	homeodomain	Alx4	homeodomain_Alx4_TGGTAG20NCG_TAAT_10_4	0.6482	0.697	NO
80	homeodomain	ALX4	homeodomain_ALX4_TGTGTC20NGA_TAAT_10_4	0.7141	0.7738	NO
81	homeodomain	Arx	homeodomain_Arx_TCGCAT20NACT_TAAT_14_3	0.4774	0.6941	YES
82	homeodomain	ARX	homeodomain_ARX_TGCGTT20NTGC_TAAT_10_3	0.6565	0.7364	YES
83	homeodomain	Barhl1	homeodomain_Barhl1_TCAGTC20NCG_TAAW_10_4	0.5265	0.8022	YES
84	homeodomain	BARHL2	homeodomain_BARHL2_TATTGT20NGTG_TAAW_10_3	0.6065	0.7351	YES
85	homeodomain	BARX1	homeodomain_BARX1_TATTCG20NCTG_TAAT_12_3	0.5381	0.6127	YES
86	homeodomain	BSX	homeodomain_BSX_TATGAA20NCG_TAAT_10_4	0.6978	0.7575	NO
87	homeodomain	CART1	homeodomain_CART1_TGCGCC20NGA_TAAT_10_4	0.643	0.7059	NO
88	homeodomain	Dlx1	homeodomain_Dlx1_TGAGAT20NCG_TAAT_10_5	0.7936	0.8673	NO
89	homeodomain	DLX1	homeodomain_DLX1_TCTTGA20NGA_TAAT_10_3	0.5249	0.5608	NO
90	homeodomain	Dlx2	homeodomain_Dlx2_TCGCCA20NCCT_TAAT_10_4	0.7487	0.8367	YES
91	homeodomain	DLX2	homeodomain_DLX2_TTCATG20NTA_TAAT_10_4	0.7403	0.7865	NO
92	homeodomain	DLX3	homeodomain_DLX3_TATGTT20NCG_TAAT_10_4	0.7252	0.8048	YES
93	homeodomain	DLX4	homeodomain_DLX4_TCTTCT20NGA_TAAT_10_4	0.7538	0.8166	NO
94	homeodomain	DLX6	homeodomain_DLX6_TGCGGG20NGA_TAAT_10_3	0.7266	0.7834	NO
95	homeodomain	DMBX1	homeodomain_DMBX1_TAACCC20NCCA_TAAT_10_3	0.5127	0.5763	YES
96	homeodomain	DPRX	homeodomain_DPRX_TCGAAG30NAAT_TAAT_10_6	0.5303	0.693	YES
97	homeodomain	EMX2	homeodomain_EMX2_TGGTTC30NTTT_TAAT_10_5	0.6249	0.7492	YES
98	homeodomain	EN1	homeodomain_EN1_TGACCT20NCCA_TAAT_12_4	0.6075	0.6605	NO
99	homeodomain	En2	homeodomain_En2_TCAGCT20NCG_YAATTAN_9_4	0.8115	0.8371	NO
100	homeodomain	ESX1	homeodomain_ESX1_TCTTCT20NGA_TAAT_10_4	0.7246	0.8108	YES
101	homeodomain	EVX1	homeodomain_EVX1_TGGGAC20NAGT_TAAT_10_3	0.523	0.5926	YES
102	homeodomain	EVX2	homeodomain_EVX2_TCAAGG20NGAA_TAAT_10_4	0.6453	0.7357	YES
103	homeodomain	Gbx1	homeodomain_Gbx1_TCGGTT20NCG_TAAT_10_4	0.6374	0.7578	YES
104	homeodomain	GBX1	homeodomain_GBX1_TAGTCC20NCG_TAAT_10_3	0.6774	0.7681	YES
105	homeodomain	Gbx2	homeodomain_Gbx2_TACACC20NCAC_TAAT_10_3	0.4783	0.5296	YES
106	homeodomain	GBX2	homeodomain_GBX2_TCCCGA20NGCC_TAAT_10_4	0.6159	0.7551	YES
107	homeodomain	GSC	homeodomain_GSC_TGGGAC20NGA_TAAT_10_3	0.5779	0.6124	NO
108	homeodomain	GSX2	homeodomain_GSX2_TCCAAC20NCG_TAAT_10_4	0.7299	0.7703	NO
109	homeodomain	HMX2	homeodomain_HMX2_TAGTGG20NCG_TAAK_10_3	0.6437	0.6939	NO
110	homeodomain	HOXA10	homeodomain_HOXA10_TAGGAT30NAGT_YAATWAA_9_3	0.6325	0.6718	NO
111	homeodomain	Hoxa2	homeodomain_Hoxa2_TACCGT20NCG_TAAT_10_4	0.6652	0.7307	NO
112	homeodomain	HOXA2	homeodomain_HOXA2_TTATTA20NTA_TAAT_12_4	0.6802	0.717	NO
113	homeodomain	HOXB13	homeodomain_HOXB13_TGCCTG20NGA_TCGTAAA_11_4	0.5713	0.6177	NO
114	homeodomain	HOXB2	homeodomain_HOXB2_TAACAA20NACA_TAAT_10_4	0.777	0.8303	NO
115	homeodomain	HOXB3	homeodomain_HOXB3_TACATT20NTAC_TAAT_10_4	0.692	0.7691	YES
116	homeodomain	Hoxc10	homeodomain_Hoxc10_TATAGA20NGAG_YAATWAA_9_4	0.6056	0.6437	NO
117	homeodomain	HOXC10	homeodomain_HOXC10_TGGACA20NGA_GTWAAA_10_3	0.6247	0.7223	YES
118	homeodomain	HOXC11	homeodomain_HOXC11_TGCGAA20NGA_YAATWAA_9_3	0.616	0.6538	NO
119	homeodomain	HOXD12	homeodomain_HOXD12_TCAGTC20NCG_TCGTAAA_9_3	0.6645	0.7148	NO
120	homeodomain	Hoxd13	homeodomain_Hoxd13_TGATAA20NATA_TCRTAAA_11_4	0.4451	0.57	YES
121	homeodomain	Hoxd9	homeodomain_Hoxd9_TCCTAA20NCG_GTAAAN_10_3	0.5578	0.6478	YES
122	homeodomain	Irx3	homeodomain_Irx3_TACTGC20NCG_TCAT_10_3	0.6878	0.6938	NO
123	homeodomain	ISX	homeodomain_ISX_TATTTA20NCG_TAAT_10_4	0.7497	0.8435	YES
124	homeodomain	LBX2	homeodomain_LBX2_TAATTC20NTTA_TAAT_12_4	0.6271	0.7592	YES
125	homeodomain	LHX2	homeodomain_LHX2_TCCAGT30NGAC_TAAT_10_3	0.4963	0.5638	YES
126	homeodomain	Lhx4	homeodomain_Lhx4_TAAATG20NTAA_TAAT_10_3	0.4619	0.5474	YES
127	homeodomain	LHX6	homeodomain_LHX6_TCGGGG20NGGT_TAAT_10_3	0.4479	0.4957	YES
128	homeodomain	LHX9	homeodomain_LHX9_TATTGT20NGTG_TAAT_12_3	0.5949	0.6491	NO
129	homeodomain	LMX1B	homeodomain_LMX1B_TGAGGC20NGGA_TAAT_10_4	0.6467	0.7335	YES
130	homeodomain	MEOX1	homeodomain_MEOX1_TACCTA20NCG_TAAT_10_3	0.544	0.5916	NO
131	homeodomain	Meox2	homeodomain_Meox2_TACGTC20NTGC_TAAT_10_3	0.5458	0.5998	NO
132	homeodomain	MEOX2	homeodomain_MEOX2_TAGTTT30NTTT_TAAT_10_4	0.7213	0.7506	NO
133	homeodomain	MIXL1	homeodomain_MIXL1_TGATTT20NTTA_TAAT_10_4	0.7031	0.7818	YES
134	homeodomain	MSX1	homeodomain_MSX1_TGCGAA30NAGC_TAAT_10_5	0.5141	0.6949	YES
135	homeodomain	NKX2-3	homeodomain_NKX2-3_TGGAAT20NGA_ACTTRAN_9_4	0.691	0.7624	YES
136	homeodomain	Nkx3-1	homeodomain_Nkx3-1_TCTTAG20NATG_TAAG_10_4	0.5322	0.6649	YES
137	homeodomain	NKX3-1	homeodomain_NKX3-1_TCCCTC20NCG_TAAG_12_3	0.6931	0.7332	NO
138	homeodomain	NKX3-2	homeodomain_NKX3-2_TCCAGT20NGAC_TAAG_12_4	0.5187	0.679	YES
139	homeodomain	NKX6-1	homeodomain_NKX6-1_TGCGGG30NGGC_TAAT_10_4	0.7308	0.7718	NO
140	homeodomain	NKX6-2	homeodomain_NKX6-2_TTACAT20NTA_TAAT_10_4	0.7196	0.7592	NO
141	homeodomain	NOTO	homeodomain_NOTO_TGCGTT30NTGC_TAAT_10_3	0.5338	0.5844	NO
142	homeodomain	OTX1	homeodomain_OTX1_TGATAA20NGA_TAAT_10_4	0.4908	0.5919	YES
143	homeodomain	OTX2	homeodomain_OTX2_TATGGG20NGGG_TAAT_10_3	0.5087	0.6304	YES
144	homeodomain	PDX1	homeodomain_PDX1_TGGAAT30NAAT_TAAT_10_3	0.5269	0.5772	NO
145	homeodomain	PHOX2A	homeodomain_PHOX2A_TGACTC20NGA_TAAT_10_3	0.7246	0.7609	NO
146	homeodomain	PHOX2B	homeodomain_PHOX2B_TGGTCT20NGA_TAAT_10_3	0.768	0.808	NO
147	homeodomain	PITX1	homeodomain_PITX1_TGAGCA20NCGA_TAAT_10_4	0.5043	0.6541	YES
148	homeodomain	PITX3	homeodomain_PITX3_TGCATC20NGA_TAAT_12_3	0.4754	0.6542	YES
149	homeodomain	PROP1	homeodomain_PROP1_TGTATT20NGA_TAAT_10_3	0.6277	0.6539	NO
150	homeodomain	PRRX1	homeodomain_PRRX1_TAACGG20NGCA_TAAT_10_3	0.7414	0.8101	NO
151	homeodomain	Prrx2	homeodomain_Prrx2_TATGAA20NAGG_TAAT_10_3	0.5304	0.6013	YES
152	homeodomain	PRRX2	homeodomain_PRRX2_TGGGGT20NGA_TAAT_10_4	0.6704	0.7738	YES
153	homeodomain	RAXL1	homeodomain_RAXL1_TACTCA20NTA_TAAT_10_4	0.7842	0.8394	NO
154	homeodomain	Rhox11	homeodomain_Rhox11_TGGCCC20NCG_TWAN_14_4	0.5284	0.5968	YES
155	homeodomain	RHOXF1	homeodomain_RHOXF1_TTAGAA20NTA_TRAK_10_3	0.6562	0.6779	NO
156	homeodomain	SHOX	homeodomain_SHOX_TAAGGT20NGGA_TAAT_10_3	0.6919	0.794	YES
157	homeodomain	Shox2	homeodomain_Shox2_TCCCAG20NACC_TAAT_10_3	0.7403	0.8452	YES
158	homeodomain	SHOX2	homeodomain_SHOX2_TACGTC20NTGC_TAAT_10_3	0.7184	0.8052	YES
159	homeodomain	UNCX	homeodomain_UNCX_TGCAAG20NGA_TAAT_10_3	0.748	0.7856	NO
160	homeodomain	VAX1	homeodomain_VAX1_TGCCAT20NACC_TAAT_10_4	0.6939	0.8153	YES
161	homeodomain	VAX2	homeodomain_VAX2_TGGTAG20NATT_TAAT_10_4	0.737	0.7973	NO
162	homeodomain	Vsx1	homeodomain_Vsx1_TGCAGA20NCG_TAAT_10_4	0.8219	0.8525	NO
163	homeodomain	VSX1	homeodomain_VSX1_TGGTTC20NTTT_TAAT_14_3	0.5711	0.7371	YES
164	homeodomain	VSX2	homeodomain_VSX2_TCTCCC20NCCG_TAAT_14_4	0.5542	0.7336	YES
165	HSF	HSF1	HSF_HSF1_TATAGA20NGAG_TTCTAGAA_14_3	0.4799	0.5888	YES
166	IRF	IRF7	IRF_IRF7_TATCGC20NGCG_RAANCGAAAW_12_3	0.5148	0.6083	YES
167	MAD	SMAD3	MAD_SMAD3_TGGGTA20NGA_TAGACA_12_3	0.6727	0.7038	NO
168	MEIS	MEIS1	MEIS_MEIS1_TGACCT20NGA_TGACAN_10_5	0.6941	0.7583	NO
169	MEIS	Meis2	MEIS_Meis2_TCAAAA20NTA_TGACAG_10_5	0.5898	0.6345	NO
170	MEIS	MEIS3	MEIS_MEIS3_TGGGTA20NGA_TGACAG_12_3	0.7356	0.7792	NO
171	MEIS	Pknox2	MEIS_Pknox2_TGCTCG20NCG_TGACAG_14_3	0.5747	0.6182	NO
172	MYB	MYBL1	MYB_MYBL1_TTGCGT20NTA_CNGTTA_10_4	0.5991	0.6606	YES
173	MYB	MYBL2	MYB_MYBL2_TGAGTG20NGA_CCGTTN_12_3	0.6904	0.7722	YES
174	NFAT	NFATC1	NFAT_NFATC1_TTCGTA20NTGC_TGGAAA_12_4	0.4604	0.6024	YES
175	NFI	NFIA	NFI_NFIA_TACGTC20NTGC_TGCCAA_10_4	0.7308	0.7824	NO
176	NFI	NFIX	NFI_NFIX_TGAGAT20NAGA_TGCCAA_10_4	0.7298	0.8393	YES
177	nuclearreceptor	Ar	nuclearreceptor_Ar_TCTAAT20NCG_ACANNNTGT_11_5	0.8042	0.8418	NO
178	nuclearreceptor	AR	nuclearreceptor_AR_TGCTCG20NGA_ACANNNTGT_9_3	0.4447	0.5238	YES
179	nuclearreceptor	ESR1	nuclearreceptor_ESR1_TAGAGT20NCG_AGGTCA_12_3	0.6807	0.7175	NO
180	nuclearreceptor	Esrra	nuclearreceptor_Esrra_TAGCTC20NCG_AGGTCA_12_3	0.6168	0.6445	NO
181	nuclearreceptor	HNF4A	nuclearreceptor_HNF4A_TCCGTG40NTGC_AAGTCC_16_3	0.4598	0.6652	YES
182	nuclearreceptor	NR2C2	nuclearreceptor_NR2C2_TCGACT20NCAT_AGGTCA_12_4	0.4294	0.5918	YES
183	nuclearreceptor	Nr2e1	nuclearreceptor_Nr2e1_TCGCGC20NGCT_AAGTCA_12_3	0.5565	0.6499	YES
184	nuclearreceptor	NR2F1	nuclearreceptor_NR2F1_TCTGAC20NGA_RGGTCA_10_3	0.8794	0.9048	NO
185	nuclearreceptor	NR2F6	nuclearreceptor_NR2F6_TCTTGA20NGA_AGGTCA_12_3	0.6415	0.7276	YES
186	nuclearreceptor	NR3C1	nuclearreceptor_NR3C1_TGACGA20NGCA_ACANNNTGT_13_3	0.5711	0.6309	YES
187	nuclearreceptor	NR3C2	nuclearreceptor_NR3C2_TCAGAG20NAGA_ACANNNTGT_13_4	0.7689	0.8553	YES
188	nuclearreceptor	Rara	nuclearreceptor_Rara_TCGGTT20NCG_AGGTCA_16_4	0.6169	0.67	NO
189	nuclearreceptor	RARA	nuclearreceptor_RARA_TATAGA20NCG_AGGTCA_12_3	0.65	0.6863	NO
190	nuclearreceptor	Rarb	nuclearreceptor_Rarb_TCGTGT20NCG_AGGTCA_16_4	0.6471	0.6709	NO
191	nuclearreceptor	RARG	nuclearreceptor_RARG_TCGGGG20NGA_RGGTCA_10_3	0.664	0.6942	NO
192	nuclearreceptor	RORA	nuclearreceptor_RORA_TCTGTA30NTGG_AGGTCA_10_3	0.4157	0.4574	YES
193	nuclearreceptor	RXRA	nuclearreceptor_RXRA_TCTACA40NCAG_RGGTCA_14_3	0.4176	0.6461	YES
194	nuclearreceptor	RXRG	nuclearreceptor_RXRG_TTCTCT20NTA_RGGTCA_10_3	0.6113	0.6467	NO
195	nuclearreceptor	THRA	nuclearreceptor_THRA_TCGGCC40NCGT_AGGTCA_12_3	0.4657	0.5652	YES
196	PAX	PAX2	PAX_PAX2_TCCACG20NCAC_CACGCW_14_4	0.4705	0.6363	YES
197	PAX	PAX7	PAX_PAX7_TCCAAC20NAAC_TAATYR_12_4	0.4658	0.6099	YES
198	POU	POU2F1	POU_POU2F1_TCTTTC20NGA_WAAT_12_4	0.4138	0.5675	YES
199	POU	POU2F2	POU_POU2F2_TGACAG20NGA_WAAT_12_4	0.2959	0.4762	YES
200	POU	POU2F3	POU_POU2F3_TAGACG20NCAT_TATK_16_3	0.3255	0.3996	YES
201	POU	POU3F1	POU_POU3F1_TAGCGA20NGCT_WAAT_16_4	0.3059	0.3991	YES
202	POU	POU3F2	POU_POU3F2_TGTTCA40NCTG_WAAT_10_3	0.7817	0.7972	NO
203	POU	POU3F3	POU_POU3F3_TCGCAT20NACT_TAAW_10_3	0.5711	0.6284	YES
204	POU	POU3F4	POU_POU3F4_TACTGC20NGTC_WAAT_10_4	0.2004	0.3464	YES
205	POU	POU4F3	POU_POU4F3_TACCGT20NGCC_TAAT_14_3	0.4217	0.4875	YES
206	PROX	PROX1	PROX_PROX1_TGCAGA20NGA_AAGAC_9_3	0.5706	0.631	YES
207	RRM	CPEB1	RRM_CPEB1_TAACCC20NCG_ATAAAA_12_3	0.6616	0.7049	NO
208	RUNX	RUNX3	RUNX_RUNX3_TCTCCC20NGA_AACCRC_10_3	0.7334	0.7546	NO
209	SAND	GMEB2	SAND_GMEB2_TCGCGC20NGA_ACGT_10_3	0.5104	0.5447	NO
210	TBX	MGA	TBX_MGA_TAGGGC20NGGT_AGGTGTGA_12_3	0.6287	0.7144	YES
211	TBX	TBX15	TBX_TBX15_TACGTC40NTGC_AGGTGTGA_10_3	0.7187	0.7375	NO
212	TBX	TBX19	TBX_TBX19_TACTAT40NATC_ANGTGYGA_12_4	0.5167	0.6554	YES
213	TBX	TBX2	TBX_TBX2_TCTATG20NTAG_ANWWNTNA_12_4	0.6458	0.7159	YES
214	TBX	TBX21	TBX_TBX21_TACTGC40NGTC_AGGTGTGA_12_4	0.7479	0.8421	YES
215	TEA	TEAD3	TEA_TEAD3_TATAAG40NAAG_CATTCC_12_4	0.6575	0.7521	YES
