# Supplementary material for: Transcription factor family‐specific DNA shape readout revealed by quantitative specificity models
Source: Mol Syst Biol. 2017 Feb 6;13(2):910. doi: 10.15252/msb.20167238 (PMC5327724; doi:10.15252/msb.20167238)
Supplement: Supplementary file 3 — Table EV2 [file MSB-13-910-s003.xlsx]

## Sheet: Legend
Table EV2. Full names and detailed information of TF families.

## Sheet: TableEV2
Short name	Full name	Interpro entry
C2H2	Cys2His2-type zinc fingers	IPR027775
bHLH	Basic helix-loop-helix domain	IPR011598
bZIP	Basic-leucine zipper domain	IPR004827
CENPB	Centromere protein B domain	IPR006600
CP2	CP2	IPR007604
E2F	E2 factor	IPR003316
Forkhead	Fork head domain	IPR001766
GATA	GATA-type zinc fingers	IPR000679
GCM	GCM	IPR003902
Homeodomain	Homeobox domain	IPR001356
HOMEZ	HOMEZ homeodomain	IPR024578
IRF	Interferon regulatory factor	IPR001346
MAD	Mad	IPR013019
MYB	Myeloblastosis	IPR017877
NFI	Nuclear factor I	IPR020604
Nuclear receptor	Nuclear hormone receptor	IPR001628
PAX	Paired-box domain	IPR001523
POU	Pit-Oct-Unc	IPR013847
PROX	Homeo-prospero domain	IPR023082
RFX	Regulatory factor X	IPR003150
RRM	RRM	IPR032292
RUNX	Runt-related transcription factor	IPR016554
TBX	T-box	IPR001699
TEA	Transcriptional enhancer activators	IPR000818
TFAP	Transcription factor AP-2	IPR004979
