# Supplementary material for: Transcription factor family‐specific DNA shape readout revealed by quantitative specificity models
Source: Mol Syst Biol. 2017 Feb 6;13(2):910. doi: 10.15252/msb.20167238 (PMC5327724; doi:10.15252/msb.20167238)
Supplement: Supplementary file 4 — Table EV3 [file MSB-13-910-s004.xlsx]

## Sheet: Legend
Table EV3. Core consensus motifs for the filtering and alignment of M-words.

## Sheet: TableEV3
TF	Barcode	Core	M	Cycle		The table lists all the datasets that were created after the first quality control filtering.
Prrx2	TATGAA20NAGG	TAAT	10	3		For each dataset, the following information is listed:
VSX1	TGGTTC20NTTT	TAAT	14	3		TF = name of protein on which the experiment was performed
RAXL1	TACTCA20NTA	TAAT	12	3		Barcode = identifier of HT-SELEX experimental batch
PHOX2A	TGACTC20NGA	TAAT	10	3		Core = DNA sequence motif selected out of literature motifs
RAXL1	TACTCA20NTA	TAAT	10	4		M = the M-word length in the dataset, including flanks + core
PHOX2A	TGACTC20NGA	TAAT	10	4		Cycle = the cycle from which M-word scores were derived
RAXL1	TACTCA20NTA	TAAT	12	4
PRRX2	TGGGGT20NGA	TAAT	10	4
Nkx3-1	TCTTAG20NATG	TAAG	10	4
Nkx3-1	TCTTAG20NATG	TAAG	12	4
GSC	TGGGAC20NGA	TAAT	10	3
NKX2-3	TGGAAT20NGA	ACTTRAN	9	4
NKX2-3	TGGAAT20NGA	ACTTRAN	11	4
ARX	TGCGTT20NTGC	TAAT	10	3
ARX	TGCGTT20NTGC	TAAT	12	3
ARX	TGCGTT20NTGC	TAAT	14	3
RHOXF1	TTAGAA20NTA	TRAK	10	3
Lhx4	TAAATG20NTAA	TAAT	10	3
EVX2	TCAAGG20NGAA	TAAT	12	3
EVX2	TCAAGG20NGAA	TAAT	10	4
PHOX2B	TGGTCT20NGA	TAAT	10	3
PHOX2B	TGGTCT20NGA	TAAT	12	3
PHOX2B	TGGTCT20NGA	TAAT	10	4
HOXB13	TGCCTG20NGA	TCGTAAA	11	4
MEOX1	TACCTA20NCG	TAAT	10	3
Hoxd13	TGATAA20NATA	TCRTAAA	11	4
Meox2	TACGTC20NTGC	TAAT	10	3
GBX2	TGATTT20NGA	TAAT	10	3
PITX1	TGAGCA20NCGA	TAAT	10	4
PITX1	TGAGCA20NCGA	TAAT	12	4
NKX6-2	TTACAT20NTA	TAAT	12	3
ALX4	TGTGTC20NGA	TAAT	14	3
UNCX	TGCAAG20NGA	TAAT	10	3
NKX6-2	TTACAT20NTA	TAAT	12	4
ALX4	TGTGTC20NGA	TAAT	10	4
ALX4	TGTGTC20NGA	TAAT	14	4
PITX3	TGCATC20NGA	TAAT	12	3
BSX	TATGAA20NCG	TAAT	10	3
BSX	TATGAA20NCG	TAAT	10	4
PITX3	TGCATC20NGA	TAAT	14	3
PITX3	TGCATC20NGA	TAAT	12	4
HOXD12	TCAGTC20NCG	TAATAAA	9	3
HOXD12	TCAGTC20NCG	TAATAAA	11	3
HOXD12	TCAGTC20NCG	TCGTAAA	9	3
HOXD12	TCAGTC20NCG	TCGTAAA	11	3
HOXD12	TCAGTC20NCG	TAATAAA	9	4
HOXD12	TCAGTC20NCG	TAATAAA	11	4
HOXD12	TCAGTC20NCG	TCGTAAA	9	4
HOXD12	TCAGTC20NCG	TCGTAAA	11	4
HOXB2	TAACAA20NACA	TAAT	12	3
HOXB2	TAACAA20NACA	TAAT	10	4
HOXB2	TAACAA20NACA	TAAT	12	4
Hoxc10	TATAGA20NGAG	YAATWAA	9	4
GSX2	TCCAAC20NCG	TAAT	10	4
HMX2	TAGTGG20NCG	TAAK	10	3
HOXB3	TACATT20NTAC	TAAT	10	4
Vsx1	TGCAGA20NCG	TAAT	12	3
HOXD12	TCAGTC30NTGA	TAATAAA	9	3
HOXC12	TCATGC20NGTA	TAAA	12	3
VAX2	TGGTAG20NATT	TAAT	10	3
VAX2	TGGTAG20NATT	TAAT	10	4
Barhl1	TCAGTC20NCG	TAAT	10	3
Vsx1	TGCAGA20NCG	TAAT	12	4
Barhl1	TCAGTC20NCG	TAAA	10	3
HOXC10	TGGACA20NGA	GTWAAA	10	3
HOXC10	TGGACA20NGA	GTWAAA	12	3
HOXC10	TGGACA20NGA	ATWAAA	10	3
HOXC10	TGGACA20NGA	ATWAAA	12	3
MIXL1	TGATTT20NTTA	TAAT	10	4
HOXC10	TGGACA20NGA	TAATWAA	11	4
Gbx2	TACACC20NCAC	TAAT	10	3
LMX1B	TCGGAA20NAGT	TAAT	10	3
HOXA10	TAGGAT30NAGT	YAATWAA	9	3
Arx	TCGCAT20NACT	TAAT	12	3
HOXC11	TGCGAA20NGA	YAATWAA	9	3
Arx	TCGCAT20NACT	TAAT	14	3
DMBX1	TAACCC20NCCA	TAAT	10	3
PROP1	TGTATT20NGA	TAAT	10	3
HOXC11	TGCGAA20NGA	YAATWAA	9	4
PHOX2B	TGCTGT20NGA	TAAT	10	3
DLX2	TTCATG20NTA	TAAT	10	3
DLX2	TTCATG20NTA	TAAT	10	4
BARHL2	TATTGT20NGTG	TAAW	10	3
BARHL2	TATTGT20NGTG	TAAT	10	3
BARHL2	TATTGT20NGTG	TAAA	10	3
BARHL2	TATTGT20NGTG	TAAT	10	4
BARHL2	TATTGT20NGTG	TAAA	10	4
BARHL2	TATTGT20NGTG	TAAA	12	4
NOTO	TGCGTT30NTGC	TAAT	10	3
ISX	TATTTA20NCG	TAAT	12	3
VSX2	TCTCCC20NCCG	TAAT	14	3
DLX3	TATGTT20NCG	TAAT	10	3
LBX2	TAATTC20NTTA	TAAT	12	3
LBX2	TAATTC20NTTA	TAAT	12	4
Hoxa2	TACCGT20NCG	TAAT	10	4
VAX1	TGCCAT20NACC	TAAT	10	3
VAX1	TGCCAT20NACC	TAAT	12	3
OTX1	TGATAA20NGA	TAAT	12	3
OTX1	TGATAA20NGA	TAAT	10	4
Hoxd9	TCCTAA20NCG	GTAAAN	10	3
Hoxd9	TCCTAA20NCG	GTAAAN	12	3
NKX3-2	TCCAGT20NGAC	TAAG	12	3
Hoxd9	TCCTAA20NCG	ATWAAA	10	3
NKX3-2	TCCAGT20NGAC	TAAG	12	4
En2	TCAGCT20NCG	YAATTAN	9	4
Alx4	TGGTAG20NCG	TAAT	14	3
Alx4	TGGTAG20NCG	TAAT	10	4
VSX2	TCTCCC20NCCG	TAAT	12	4
VSX2	TCTCCC20NCCG	TAAT	14	4
CART1	TGCGCC20NGA	TAAT	10	3
CART1	TGCGCC20NGA	TAAT	10	4
SHOX	TAAGGT20NGGA	TAAT	10	3
SHOX	TAAGGT20NGGA	TAAT	12	3
VSX1	TGGTTC20NTTT	TAAT	10	4
VSX1	TGGTTC20NTTT	TAAT	12	4
PHOX2A	TGACTC20NGA	TAAT	12	3
Shox2	TCCCAG20NACC	TAAT	10	3
Shox2	TCCCAG20NACC	TAAT	12	3
VSX1	TCGGGG20NGGT	TAAT	12	3
Shox2	TCCCAG20NACC	TAAT	10	4
VSX1	TCGGGG20NGGT	TAAT	10	4
Shox2	TCCCAG20NACC	TAAT	12	4
VSX1	TCGGGG20NGGT	TAAT	12	4
ESX1	TCTCGG20NGA	TAAT	10	3
ESX1	TCTCGG20NGA	TAAT	12	3
ESX1	TCTCGG20NGA	TAAT	10	4
ESX1	TCTCGG20NGA	TAAT	12	4
BARX1	TATTCG20NCTG	TAAT	12	3
BARX1	TATTCG20NCTG	TAAT	10	4
BARX1	TATTCG20NCTG	TAAT	12	4
Uncx	TGGAGC20NCG	TAAT	12	4
Nkx3-1	TCTTAG20NATG	TAAG	12	3
NKX2-3	TGGAAT20NGA	TRAN	12	3
SHOX2	TACGTC20NTGC	TAAT	10	3
ARX	TGCGTT20NTGC	TAAT	10	4
ARX	TGCGTT20NTGC	TAAT	12	4
ARX	TGCGTT20NTGC	TAAT	14	4
RHOXF1	TTAGAA20NTA	TNAK	10	3
Irx3	TACTGC20NCG	TCAT	10	3
Lhx8	TGCTCG40NCTC	TAAT	10	4
PITX1	TCTCTT20NTCG	TAAT	12	4
Gbx1	TCGGTT20NCG	TAAT	12	3
Gbx1	TCGGTT20NCG	TAAT	10	4
Gbx1	TCGGTT20NCG	TAAT	12	4
Gbx1	TCGGTT20NCG	TAAT	10	5
NKX3-1	TCCCTC20NCG	TAAG	12	3
Gbx1	TCGGTT20NCG	TAAT	12	5
PITX1	TGAGCA20NCGA	TAAT	12	3
NKX6-2	TTACAT20NTA	TAAT	10	3
NKX6-2	TTACAT20NTA	TAAT	10	4
ALX4	TGTGTC20NGA	TAAT	12	4
UNCX	TGCAAG20NGA	TAAT	12	3
UNCX	TGCAAG20NGA	TAAT	10	4
UNCX	TGCAAG20NGA	TAAT	12	4
Rhox11	TGGCCC20NCG	TWAN	14	4
NKX6-1	TGCGGG30NGGC	TAAT	12	3
Dlx1	TGAGAT20NCG	TAAT	12	3
ESX1	TCTTCT20NGA	TAAT	10	3
ESX1	TCTTCT20NGA	TAAT	12	3
IRX5	TAAGGT20NTA	TYRT	14	3
ESX1	TCTTCT20NGA	TAAT	10	4
ESX1	TCTTCT20NGA	TAAT	12	4
ISX	TGAGTG20NTGA	TAAT	10	3
ISX	TGAGTG20NTGA	TAAT	12	3
NKX6-1	TGCGGG30NGGC	TAAT	10	4
NKX6-1	TGCGGG30NGGC	TAAT	12	4
NKX6-1	TGCGGG30NGGC	TAAT	10	5
NKX6-1	TGCGGG30NGGC	TAAT	10	6
Dlx1	TGAGAT20NCG	TAAT	12	4
IRX5	TAAGGT20NTA	TYRT	14	4
Dlx1	TGAGAT20NCG	TAAT	10	5
Hoxc10	TATAGA20NGAG	TWAC	10	3
GSX2	TCCAAC20NCG	TAAT	10	3
DLX4	TCTTCT20NGA	TAAT	12	3
DLX4	TCTTCT20NGA	TAAT	10	4
EN1	TGACCT20NCCA	TAAT	12	4
Vsx1	TGCAGA20NCG	TAAT	10	4
VAX2	TGGTAG20NATT	TAAT	12	3
Vsx1	TGCAGA20NCG	TAAT	10	5
VAX2	TGGTAG20NATT	TAAT	12	4
Barhl1	TCAGTC20NCG	TAAW	10	3
Barhl1	TCAGTC20NCG	TAAW	10	4
Barhl1	TCAGTC20NCG	TAAT	10	4
Barhl1	TCAGTC20NCG	TAAA	10	4
Alx1	TAAAGC20NCG	TAAT	10	4
MIXL1	TGATTT20NTTA	TAAT	12	3
PRRX1	TTCCCC20NTA	TAAT	12	3
PRRX1	TTCCCC20NTA	TAAT	10	4
MIXL1	TGATTT20NTTA	TAAT	12	4
PRRX1	TAACGG20NGCA	TAAT	10	3
PRRX1	TAACGG20NGCA	TAAT	10	4
MSX1	TGCGAA30NAGC	TAAT	12	4
MSX1	TGCGAA30NAGC	TAAT	10	5
HOXA2	TTATTA20NTA	TAAT	12	4
Dlx2	TCGCCA20NCCT	TAAT	10	3
Dlx2	TCGCCA20NCCT	TAAT	10	4
MEOX2	TAGTTT30NTTT	TAAT	10	4
Arx	TCGCAT20NACT	TAAT	10	4
Arx	TCGCAT20NACT	TAAT	12	4
MEOX2	TAGTTT30NTTT	TAAT	10	5
MEOX2	TAGTTT30NTTT	TAAT	10	6
DLX6	TGCGGG20NGA	TAAT	10	3
DLX6	TGCGGG20NGA	TAAT	10	4
PHOX2B	TGCTGT20NGA	TAAT	10	4
DLX2	TTCATG20NTA	TAAT	12	4
LMX1B	TGAGGC20NGGA	TAAT	14	3
LMX1B	TGAGGC20NGGA	TAAT	10	4
LMX1B	TGAGGC20NGGA	TAAT	12	4
GBX2	TCCCGA20NGCC	TAAT	12	3
GBX2	TCCCGA20NGCC	TAAT	10	4
DPRX	TCGAAG30NAAT	TAAT	10	6
BARHL2	TATTGT20NGTG	TAAW	12	3
OTX2	TATGGG20NGGG	TAAT	10	3
DRGX	TCCCTC20NCG	TAAT	10	3
OTX2	TATGGG20NGGG	TAAT	10	4
BARHL2	TATTGT20NGTG	TAAT	12	3
BARHL2	TATTGT20NGTG	TAAA	12	3
BARHL2	TATTGT20NGTG	TAAW	10	4
BARHL2	TATTGT20NGTG	TAAW	12	4
ISX	TATTTA20NCG	TAAT	10	3
ISX	TATTTA20NCG	TAAT	10	4
ISX	TATTTA20NCG	TAAT	12	4
BARHL2	TCCAGT40NGAC	TAAW	10	3
DLX1	TCTTGA20NGA	TAAT	10	3
LHX9	TATTGT20NGTG	TAAT	12	3
DLX3	TATGTT20NCG	TAAT	10	4
PITX1	TCATGC20NCG	TAAT	10	4
EMX2	TGGTTC30NTTT	TAAT	10	5
EMX2	TGGTTC30NTTT	TAAT	10	6
GBX1	TAGTCC20NCG	TAAT	10	3
LHX6	TCGGGG20NGGT	TAAT	10	3
Hoxa2	TACCGT20NCG	TAAT	12	3
Hoxa2	TACCGT20NCG	TAAT	12	4
LHX2	TCCAGT30NGAC	TAAT	10	3
EVX1	TGGGAC20NAGT	TAAT	10	3
VAX1	TGCCAT20NACC	TAAT	10	4
VAX1	TGCCAT20NACC	TAAT	12	4
BARHL2	TCCAGT40NGAC	TAAW	12	4
OTX1	TGATAA20NGA	TAAT	12	4
ALX3	TGTAAA20NAAG	TAAT	10	3
ALX3	TGTAAA20NAAG	TAAT	12	3
ALX3	TGTAAA20NAAG	TAAT	10	4
ALX3	TGTAAA20NAAG	TAAT	12	4
BARHL2	TCCAGT40NGAC	TAAT	12	4
PDX1	TGGAAT30NAAT	TAAT	10	3
BARHL2	TCCAGT40NGAC	TAAW	10	6
Alx4	TGGTAG20NCG	TAAT	12	3
Alx4	TGGTAG20NCG	TAAT	12	4
Alx4	TGGTAG20NCG	TAAT	14	4
Alx4	TGGTAG20NCG	TAAT	12	5
TFEB	TAGTTT20NCG	CACGTG	12	4
TFEB	TAGTTT20NCG	CACGTG	14	4
TFAP4	TCACGT20NGCA	CAGCTG	14	3
TFAP4	TCACGT20NGCA	CAGCTG	12	4
TFAP4	TCACGT20NGCA	CAGCTG	14	4
TCF3	TACCCG20NCCC	CACCTG	12	3
TCF3	TACCCG20NCCC	CACCTG	14	3
TCF3	TACCCG20NCCC	CACCTG	12	4
NHLH1	TGATGG20NGTA	CAGCTG	14	4
BHLHE41	TGTGCT20NCGG	CACGTG	12	3
TFE3	TACCGT20NTA	CACGTG	12	3
TFE3	TACCGT20NTA	CACGTG	12	4
Bhlhb2	TCAAGG20NGAA	CACGTG	12	3
Bhlhb2	TCAAGG20NGAA	CACGTG	14	3
Bhlhb2	TCAAGG20NGAA	CACGTG	12	4
Bhlhb2	TCAAGG20NGAA	CACGTG	14	4
BHLHB2	TGGGAC20NGA	CACGTG	12	4
BHLHB2	TGGGAC20NGA	CACGTG	14	4
TCF4	TGCGAA20NGA	CACCTG	12	3
TCF4	TGCGAA20NGA	CACCTG	14	3
TCF4	TGCGAA20NGA	CACCTG	12	4
TCF4	TGCGAA20NGA	CACCTG	14	4
MAX	TGACCT20NGA	CACGTG	12	3
MAX	TGACCT20NGA	CACGTG	12	4
USF1	TGACGA20NGCA	CACGTG	12	3
USF1	TGACGA20NGCA	CACGTG	14	3
USF1	TGACGA20NGCA	CACGTG	14	4
Foxc1	CCCCT14N	RTAAAYA	9	3
FOXC1	TGAGGC30NGGA	AYAAACA	13	3
FOXC1	TGAGGC30NGGA	RTMAAYA	13	3
FOXC1	TGAGGC30NGGA	RTMAATA	13	3
FOXC1	TGAGGC30NGGA	RTMAAYA	13	4
FOXC1	TGAGGC30NGGA	RTMAAYA	15	4
FOXG1	TGGTTC20NGA	ATAAACA	9	3
FOXC1	TGAGGC30NGGA	RTMAATA	13	4
FOXC1	TGAGGC30NGGA	RTAAAYA	13	4
FOXP3	TCAATT20NTAA	RTAAACA	9	3
FOXL1	TGCTCG20NCTC	AYAAACA	13	3
FOXL1	TGCTCG20NCTC	AYAAACA	15	3
FOXL1	TGCTCG20NCTC	RTAAAYA	13	3
FOXL1	TGCTCG20NCTC	RTAAAYA	15	3
FOXL1	TGCTCG20NCTC	AYAAACA	11	4
FOXL1	TGCTCG20NCTC	AYAAACA	13	4
FOXL1	TGCTCG20NCTC	AYAAACA	15	4
FOXI1	TCGGAA20NGA	GTAAACA	9	3
FOXI1	TCGGAA20NGA	GTAAACA	9	4
FOXJ2	TGACGA20NGA	RTAAACA	13	3
FOXJ2	TGACGA20NGA	RTAAACA	15	3
FOXJ2	TGACGA20NGA	RTAAACA	11	4
FOXJ2	TGACGA20NGA	RTAAACA	13	4
FOXJ2	TGACGA20NGA	RTAAACA	15	4
FOXO4	TGACTC20NGA	GTAAACA	11	4
FOXC2	TGAGTG30NTGA	RTMAATA	15	3
FOXD2	TGCTCG20NCTC	RNWAAYR	13	3
FOXD2	TGCTCG20NCTC	RNWAAYR	15	3
FOXD2	TGCTCG20NCTC	RTAAAYA	13	3
FOXD2	TGCTCG20NCTC	RTAAAYA	15	3
FOXD2	TGCTCG20NCTC	RNWAAYR	11	4
FOXD2	TGCTCG20NCTC	RNWAAYR	13	4
FOXD2	TGCTCG20NCTC	RNWAAYR	15	4
FOXD2	TGCTCG20NCTC	RTAAAYA	11	4
FOXD2	TGCTCG20NCTC	RTAAAYA	13	4
FOXD2	TGCTCG20NCTC	RTAAAYA	15	4
FOXC2	TGAGTG30NTGA	RTAAAYA	15	3
FOXC2	TGAGTG30NTGA	RTMAATA	15	4
FOXC2	TGAGTG30NTGA	RTAAAYA	13	4
FOXC2	TGAGTG30NTGA	RTAAAYA	15	4
FOXC2	TGAGTG30NTGA	RTMAATA	11	5
FOXC2	TGAGTG30NTGA	RTMAATA	13	5
FOXC2	TGAGTG30NTGA	RTAAAYA	11	5
FOXC2	TGAGTG30NTGA	RTAAAYA	13	5
FOXB1	TCTGGT20NGGG	GTAAAYA	9	3
FOXJ3	TAGTGG20NGTT	RTAAACA	9	3
FOXJ3	TAGTGG20NGTT	RTAAACA	11	4
Foxg1	TATCTG20NTCG	RTAAACA	9	3
Foxg1	TATCTG20NTCG	RTAAAYA	9	3
JDP2	TGTTCA20NGA	TGASTC	10	3
ATF4	TGGAAT20NGA	TGAYGC	12	3
ATF4	TGGAAT20NGA	TGAYGC	12	4
XBP1	TGTTCA20NGA	TGACGT	12	4
XBP1	TGTTCA20NGA	TGACGT	14	4
CREB3	TAGAAC20NCG	TGACGT	12	4
CEBPB	TCAACC20NCAA	TTRCGC	12	4
CEBPD	TAATGA20NCG	TTRCGC	12	3
CEBPD	TAATGA20NCG	TTRCGC	10	4
CEBPD	TAATGA20NCG	TTRCGC	12	4
Cebpb	TCCTAA20NATC	TTRCGC	12	3
Cebpb	TCCTAA20NATC	TTRCGC	14	3
CREB3L1	TGGGTA30NTGT	CACGTC	14	4
CREB3L1	TGGGTA30NTGT	CACGTG	14	4
CREB3L1	TGGGTA30NTGT	CACGTC	12	5
CREB3L1	TGGGTA30NTGT	CACGTC	14	5
CREB3L1	TGGGTA30NTGT	CACGTG	12	5
CREB3L1	TGGGTA30NTGT	CACGTG	14	5
CREB3L1	TGGGTA30NTGT	CACGTC	14	6
CREB3L1	TGGGTA30NTGT	CACGTG	14	6
CEBPE	TGAGGC20NGA	TTRCGC	12	3
CEBPE	TGAGGC20NGA	TTRCGC	12	4
DBP	TAACTT20NCG	TACGTA	14	3
DBP	TAACTT20NCG	TACGTA	16	3
DBP	TGCGGG20NGGC	TACGTA	14	3
DBP	TAACTT20NCG	TACGTA	14	4
DBP	TAACTT20NCG	TACGTA	16	4
MAFG	TGTAAA40NAAG	TGCTGA	12	3
MAFK	TGCCTG30NTCC	TGCTGA	12	3
MAFK	TGCCTG30NTCC	TGCTGA	10	4
MAFK	TGCCTG30NTCC	TGCTGA	12	4
MAFK	TGCCTG30NTCC	TGCTGA	12	5
MAFK	TGCCTG30NTCC	TGCTGA	12	6
CEBPB	TGGACA20NGA	TTRCGC	12	3
CEBPB	TGGACA20NGA	TTRCGC	14	3
CEBPB	TGGACA20NGA	TTRCGC	12	4
CEBPB	TGGACA20NGA	TTRCGC	14	4
Mafb	TCGTTA20NTTT	TGCTGA	10	3
Mafb	TCGTTA20NTTT	TGCTGA	12	3
Mafb	TCGTTA20NTTT	YGCTGA	12	3
Mafb	TCGTTA20NTTT	TGCTGA	12	4
Mafb	TCGTTA20NTTT	TGCTGA	14	4
Mafb	TCGTTA20NTTT	YGCTGA	12	4
Mafb	TCGTTA20NTTT	YGCTGA	14	4
CEBPG	TAGACG20NTA	TTRCGC	12	3
CEBPG	TAGACG20NTA	TTRCGC	12	4
Dbp	TAAATG20NCG	TACGTA	12	3
Dbp	TAAATG20NCG	TACGTA	14	3
NFIL3	TAGACG20NCG	TACRTA	12	3
NFIL3	TAGACG20NCG	TACRTA	12	4
POU2F3	TAGACG20NCAT	TATK	16	3
POU2F2	TGACAG20NGA	TATK	14	3
POU3F4	TACTGC20NGTC	WAAT	12	3
POU2F2	TGACAG20NGA	WAAT	14	3
POU2F2	TGACAG20NGA	TATK	10	4
POU2F2	TGACAG20NGA	TATK	12	4
POU3F4	TACTGC20NGTC	WAAT	14	3
POU2F2	TGACAG20NGA	TATK	14	4
POU2F2	TGACAG20NGA	WAAT	12	4
POU2F2	TGACAG20NGA	WAAT	14	4
POU3F4	TACTGC20NGTC	WAAT	10	4
POU3F4	TACTGC20NGTC	WAAT	12	4
POU4F1	TACAAA20NAAC	TAAT	14	3
POU3F2	TGTTCA40NCTG	TAAW	10	3
POU3F2	TGTTCA40NCTG	WAAT	10	3
POU4F2	TACGAG20NAGC	TAAT	14	3
POU4F3	TACCGT20NGCC	TAAT	14	3
POU4F3	TACCGT20NGCC	TAAT	14	4
POU2F1	TCTTTC20NGA	TATK	14	3
POU2F1	TCTTTC20NGA	WAAT	14	3
POU2F1	TCTTTC20NGA	TATK	10	4
POU2F1	TCTTTC20NGA	TATK	12	4
POU2F1	TCTTTC20NGA	TATK	14	4
POU2F1	TCTTTC20NGA	WAAT	10	4
POU2F1	TCTTTC20NGA	WAAT	12	4
POU3F1	TAGCGA20NGCT	TAAW	16	3
POU3F1	TAGCGA20NGCT	WAAT	16	3
POU3F1	TAGCGA20NGCT	TAAW	16	4
POU3F1	TAGCGA20NGCT	WAAT	16	4
POU3F3	TCGCAT20NACT	TAAW	10	3
POU3F3	TCGCAT20NACT	WAAT	10	3
POU3F3	TCGCAT20NACT	TAAW	10	4
Egr1	TGCGCC20NCG	GAGKGGGCGK	14	3
Zfp740	TCAACC20NCG	NCCCCCCCAC	10	4
Zfp740	TCAACC20NCG	NCCCCCCCAC	12	4
ZBTB49	TCTAAT20NGA	TGACNNGC	10	3
YY2	TGAGCA20NGA	CCGCCATN	12	4
EGR2	TCATCA20NCTA	GCGTGGGCGK	14	3
EGR2	TCATCA20NCTA	GCGTGGGCGK	14	4
GLI2	TAAGTA40NTGA	GACCACNCT	13	3
GLI2	TAAGTA40NTGA	GACCACNCT	15	3
SP1	TCTATG20NGA	GCCMCGCCCM	12	3
BCL6B	TGCGGG20NGA	TTTCTAGGAA	10	3
ZNF238	TAGTAA20NATT	TCCAGATGTK	14	3
ZNF238	TAGTAA20NATT	TCCAGATGTK	14	4
KLF14	TTGGGA20NTA	CCACGCCC	12	3
YY1	TCCGGC20NCG	CCGCCATT	12	4
ZBTB7B	TAGCCT20NCG	CGACCACC	14	3
ZBTB7B	TAGCCT20NCG	CGACCACC	14	4
EGR4	TAGCGA40NGCT	GCGTGGGCGK	14	3
ZIC1	TCGACT20NCAT	GACCMCCYRMTG	12	3
ZIC1	TCGACT20NCAT	GACCMCCYRMTG	12	4
ZIC1	TCGACT20NCAT	GACCMCCYRMTG	14	4
EGR1	TCTCTT20NGA	GCGKGGGCGK	14	3
SNAI2	TCGTTA20NGA	CAGGTG	10	3
Hic1	TCATCA20NCTA	RTGCCM	10	3
SNAI2	TCGTTA20NGA	CAGGTG	10	4
SNAI2	TCGTTA20NGA	CAGGTG	10	5
SP3	TCGGCC20NGA	GCCMCGCCCM	10	3
SP3	TCGGCC20NGA	GCCMCGCCCM	10	4
ZNF784	TGCGGG20NGA	GTACCTACCT	10	3
ZNF784	TGCGGG20NGA	GTACCTACCT	12	3
ZBTB7A	TGAATA20NGA	CGACCACC	10	3
ZIC4	TGAGGC20NGA	GACCCCCYGYTG	12	3
ZIC4	TGAGGC20NGA	GACCCCCYGYTG	14	3
ZIC4	TGAGGC20NGA	GACCCCCYGYTG	12	4
ZIC4	TGAGGC20NGA	GACCCCCYGYTG	14	4
HINFP1	TCAAGG20NGAA	SNNSGTCCGC	12	3
HINFP1	TCAAGG20NGAA	NNNSGTCCGC	12	3
HINFP1	TCAAGG20NGAA	SNNSGTCCGC	12	4
HINFP1	TCAAGG20NGAA	NNNSGTCCGC	12	4
KLF16	TTGATT20NTA	CCMCGCCC	10	3
KLF16	TTGATT20NTA	CCMCGCCC	12	3
KLF16	TTGATT20NTA	CCMCGCCC	10	4
ZNF740	TGTGAG20NGA	CCCCCCCAC	9	3
ZNF740	TGTGAG20NGA	CCCCCCCAC	9	4
HSF1	TATAGA20NGAG	TTCTAGAA	14	3
HSF1	TATAGA20NGAG	TTCTAGAA	14	4
GMEB2	TCGCGC20NGA	ACGT	10	3
GRHL1	TGGACA20NCAT	AACCGGTT	14	4
HNF4A	TCCGTG40NTGC	AGGTCA	12	3
HNF4A	TCCGTG40NTGC	AGGTCA	14	3
HNF4A	TCCGTG40NTGC	AGGTCA	16	3
HNF4A	TCCGTG40NTGC	RGGTCA	12	3
HNF4A	TCCGTG40NTGC	RGGTCA	14	3
HNF4A	TCCGTG40NTGC	RGGTCA	16	3
HNF4A	TCCGTG40NTGC	AAGTCC	14	3
HNF4A	TCCGTG40NTGC	AAGTCC	16	3
HNF4A	TCCGTG40NTGC	AGGTCA	12	4
HNF4A	TCCGTG40NTGC	AGGTCA	14	4
HNF4A	TCCGTG40NTGC	AGGTCA	16	4
HNF4A	TCCGTG40NTGC	RGGTCA	12	4
HNF4A	TCCGTG40NTGC	RGGTCA	14	4
HNF4A	TCCGTG40NTGC	RGGTCA	16	4
HNF4A	TCCGTG40NTGC	AAGTCC	14	4
HNF4A	TCCGTG40NTGC	AAGTCC	16	4
HNF4A	TCCGTG40NTGC	AGGTCA	12	5
HNF4A	TCCGTG40NTGC	AGGTCA	14	5
HNF4A	TCCGTG40NTGC	RGGTCA	12	5
HNF4A	TCCGTG40NTGC	RGGTCA	14	5
HNF4A	TCCGTG40NTGC	AAGTCC	12	5
HNF4A	TCCGTG40NTGC	AAGTCC	14	5
HNF4A	TCCGTG40NTGC	AAGTCC	16	5
HNF4A	TCCGTG40NTGC	AGGTCA	12	6
HNF4A	TCCGTG40NTGC	AGGTCA	14	6
HNF4A	TCCGTG40NTGC	RGGTCA	12	6
HNF4A	TCCGTG40NTGC	RGGTCA	14	6
HNF4A	TCCGTG40NTGC	AAGTCC	14	6
HNF4A	TCCGTG40NTGC	AAGTCC	16	6
RXRA	TCTACA40NCAG	AGGTCA	12	3
RXRA	TCTACA40NCAG	AGGTCA	14	3
NR3C1	TGACGA20NGCA	ACANNNTGT	13	3
RXRA	TCTACA40NCAG	RGGTCA	12	3
NR3C1	TGACGA20NGCA	ACANNNTGT	11	4
RXRA	TCTACA40NCAG	RGGTCA	14	3
ESR1	TAGAGT20NCG	AGGTCA	12	3
NR2F1	TCTGAC30NAGG	NGGTCA	12	4
AR	TGCTCG20NGA	ACANNNTGT	9	3
Nr2e1	TCGCGC20NGCT	AAGTCA	12	3
NR2F1	TCTGAC20NGA	RGGTCA	10	3
NR2F1	TCTGAC20NGA	RGGTCA	12	3
NR2F1	TCTGAC20NGA	RGGTCA	14	3
NR2F1	TCTGAC20NGA	RGGTCA	10	4
NR2F1	TCTGAC20NGA	RGGTCA	12	4
NR2F1	TCTGAC20NGA	RGGTCA	14	4
RARG	TCGGGG20NGA	AGGTCA	10	3
RARG	TCGGGG20NGA	RGGTCA	10	3
Rara	TCGGTT20NCG	AGGTCA	16	3
RXRG	TTCTCT20NTA	AGGTCA	10	3
RXRG	TTCTCT20NTA	RGGTCA	10	3
Rara	TCGGTT20NCG	RGGTCA	14	3
Rara	TCGGTT20NCG	RGGTCA	16	3
Rara	TCGGTT20NCG	AGGTCA	14	4
Rara	TCGGTT20NCG	AGGTCA	16	4
Rara	TCGGTT20NCG	RGGTCA	14	4
RORA	TCTGTA30NTGG	AGGTCA	10	3
RXRA	TCACGT30NGCA	AGGTCA	14	3
THRA	TCGGCC40NCGT	AGGTCA	12	3
HNF4A	TGACAG20NGA	AAGTCC	12	3
HNF4A	TGACAG20NGA	RGGTCA	12	4
RXRA	TCACGT30NGCA	RGGTCA	14	3
HNF4A	TGACAG20NGA	AAGTCC	12	4
Ar	TCTAAT20NCG	ACANNNTGT	13	3
RXRA	TCACGT30NGCA	AGGTCA	14	4
Ar	TCTAAT20NCG	ACANNNTGT	15	3
Ar	TCTAAT20NCG	ACANNNTGT	11	4
Ar	TCTAAT20NCG	ACANNNTGT	13	4
Ar	TCTAAT20NCG	ACANNNTGT	15	4
Ar	TCTAAT20NCG	ACANNNTGT	11	5
Ar	TCTAAT20NCG	ACANNNTGT	13	5
Ar	TCTAAT20NCG	ACANNNTGT	15	5
RXRA	TCACGT30NGCA	RGGTCA	14	4
RXRA	TCACGT30NGCA	RGGTCA	16	4
NR2C2	TCGACT20NCAT	AGGTCA	12	3
NR2C2	TCGACT20NCAT	AGGTCA	14	3
NR2C2	TCGACT20NCAT	AGGTCA	10	4
NR2C2	TCGACT20NCAT	AGGTCA	12	4
NR2C2	TCGACT20NCAT	AGGTCA	14	4
RARA	TATAGA20NCG	AGGTCA	12	3
RARA	TATAGA20NCG	RGGTCA	12	3
NR2F6	TCTTGA20NGA	AGGTCA	12	3
NR2F6	TCTTGA20NGA	AGGTCA	14	3
NR2F6	TCTTGA20NGA	AGGTCA	10	4
NR2F6	TCTTGA20NGA	AGGTCA	12	4
NR2F6	TCTTGA20NGA	AGGTCA	14	4
Rarb	TCGTGT20NCG	AGGTCA	14	3
Rarb	TCGTGT20NCG	AGGTCA	16	3
Rarb	TCGTGT20NCG	RGGTCA	14	3
Rarb	TCGTGT20NCG	RGGTCA	16	3
Rarb	TCGTGT20NCG	AGGTCA	14	4
Rarb	TCGTGT20NCG	AGGTCA	16	4
NR3C2	TCAGAG20NAGA	ACANNNTGT	13	3
NR3C2	TCAGAG20NAGA	ACANNNTGT	11	4
NR3C2	TCAGAG20NAGA	ACANNNTGT	13	4
VDR	TATTGT20NCG	RGTTCA	10	3
VDR	TATTGT20NCG	RGTTCA	12	3
Esrra	TAGCTC20NCG	AGGTCA	12	3
RXRG	TGGAAT20NGA	RGGTCA	12	3
TBX4	TACTTG40NTTC	AGGTGTNA	16	4
TBX15	TACGTC40NTGC	AGGTGTGA	10	3
TBX20	TACTCA40NCTC	AGGTGTGA	14	3
TBX20	TACTCA40NCTC	AGGTGTGA	14	4
TBX20	TACTCA40NCTC	AGGTGTGA	16	4
TBX2	TCTATG20NTAG	AGGTGTGA	12	3
TBX2	TCTATG20NTAG	ANWWNTNA	12	4
TBX19	TACTAT40NATC	ANGTGYGA	12	4
TBX19	TACTAT40NATC	ANGTGYGA	16	4
TBX21	TACTGC40NGTC	AGGTGTNA	14	3
TBX21	TACTGC40NGTC	AGGTGTGA	14	3
TBX21	TACTGC40NGTC	AGGTGTNA	14	4
TBX21	TACTGC40NGTC	AGGTGTNA	16	4
TBX21	TACTGC40NGTC	AGGTGTGA	12	4
TBX21	TACTGC40NGTC	AGGTGTGA	14	4
TBX21	TACTGC40NGTC	AGGTGTGA	16	4
TBX21	TACTGC40NGTC	AGGTGTNA	12	6
MGA	TAGGGC20NGGT	AGGTGTKA	12	3
MGA	TAGGGC20NGGT	AGGTGTGA	12	3
MGA	TAGGGC20NGGT	ANNNNTCA	12	3
MGA	TAGGGC20NGGT	ANNNNTCA	14	3
MGA	TAGGGC20NGGT	AGGTGTKA	12	4
MGA	TAGGGC20NGGT	AGGTGTGA	12	4
MGA	TAGGGC20NGGT	ANNNNTCA	12	4
PAX2	TCCACG20NCAC	CACGCW	12	3
PAX2	TCCACG20NCAC	CACGCW	14	3
PAX2	TCCACG20NCAC	CACGCW	12	4
PAX2	TCCACG20NCAC	CACGCW	14	4
PAX7	TCCAAC20NAAC	TAATYR	12	3
PAX7	TCCAAC20NAAC	TAATYR	14	3
PAX7	TCCAAC20NAAC	TAATYR	10	4
PAX7	TCCAAC20NAAC	TAATYR	12	4
PAX7	TCCAAC20NAAC	TAATYR	14	4
PAX5	TACAGG20NGAC	CACGCW	12	3
PAX5	TACAGG20NGAC	CACGCW	10	4
PAX5	TACAGG20NGAC	CACGCW	12	4
RUNX3	TACGGA30NGGC	AACCRC	14	3
RUNX3	TACGGA30NGGC	AACCRC	14	4
RUNX3	TCTCCC20NGA	AACCRC	10	3
GATA3	TCATGC20NCG	GATA	12	3
GATA3	TCATGC20NCG	GATA	12	4
TGIF2	TGAACG30NCAA	TGACAG	14	3
TGIF2	TGAACG30NCAA	TGACAG	14	4
TGIF2	TGAACG30NCAA	TGACAG	14	5
TGIF2	TGAACG30NCAA	TGACAG	12	6
Pknox2	TGCTCG20NCG	TGACAG	14	3
Pknox2	TGCTCG20NCG	TGACAG	14	4
Pknox2	TGCTCG20NCG	TGACAG	12	5
MEIS1	TGACCT20NGA	TGACAN	10	3
MEIS1	TGACCT20NGA	TGACAN	10	4
MEIS1	TGACCT20NGA	TGACAN	10	5
MEIS3	TGGGTA20NGA	TGACAG	12	3
Meis2	TCAAAA20NTA	TGACAG	10	5
Meis2	TCAAAA20NTA	TGACAN	10	5
SOX8	TGTCTA20NTCG	AACAAT	10	3
Sox10	TGCTGT20NCG	TGCAAT	14	3
Sox10	TGCTGT20NCG	ATCAAT	14	3
Sox10	TGCTGT20NCG	ATCAAT	14	4
Sox10	TGCTGT20NCG	ATCAAT	14	5
SOX14	TACCTA30NTCC	NNCATT	10	3
SRY	TACTGC30NGTC	ANCATT	14	3
SOX8	TCTTTC30NTTG	ATGAAT	10	3
SOX8	TCTTTC30NTTG	ATCAAT	10	3
SOX8	TCTTTC30NTTG	AACAAT	10	3
SRY	TACTGC30NGTC	ANCATT	16	4
SOX4	TATCGC30NGCG	AACAAT	10	3
Sox1	TGTCTA20NTCG	NNNNAT	10	3
SOX9	TCTCAA20NGA	AACAAT	10	3
FLI1	TCTAAT20NCG	GGAA	14	3
FLI1	TCTAAT20NCG	GGAW	14	3
FLI1	TCTAAT20NCG	GGAA	12	4
FLI1	TCTAAT20NCG	GGAA	14	4
FLI1	TCTAAT20NCG	GGAW	12	4
FLI1	TCTAAT20NCG	GGAW	14	4
ETS1	TGTACC30NCAG	GGAA	14	3
ETS1	TGTACC30NCAG	GGAW	14	3
ETS1	TGTACC30NCAG	GGAA	14	4
ETS1	TGTACC30NCAG	GGAW	12	4
ETS1	TGTACC30NCAG	GGAW	14	4
ETS1	TGTACC30NCAG	GGAA	12	5
ETS1	TGTACC30NCAG	GGAW	12	5
ETS1	TGTACC30NCAG	GGAA	12	6
ETS1	TGTACC30NCAG	GGAW	12	6
SPIB	TGTCTA20NTCG	GGAA	12	3
SPIB	TGTCTA20NTCG	GGAA	14	3
SPIB	TGTCTA20NTCG	GGAA	16	3
FLI1	TAGGAT20NAGT	GGAA	12	3
FLI1	TAGGAT20NAGT	GGAW	12	3
FLI1	TAGGAT20NAGT	GGAA	12	4
FLI1	TAGGAT20NAGT	GGAW	12	4
ETV1	TCGTTA20NTTT	GGAA	14	3
ELK4	TAGGGC40NGGT	GGAA	12	3
ETV1	TCGTTA20NTTT	GGAA	14	4
ELK4	TAGGGC40NGGT	GGAA	12	4
Elf5	TATTGT20NCG	GGAA	12	3
Elf5	TATTGT20NCG	GGAA	10	4
Elf5	TATTGT20NCG	GGAA	12	4
ETS1	TGTAAA20NGA	GGAW	12	3
ETS1	TGTAAA20NGA	GGAA	12	4
ETS1	TGTAAA20NGA	GGAW	12	4
ERG	TCTACA20NCAG	GGAA	12	3
ERG	TCTACA20NCAG	GGAA	14	3
ERG	TCTACA20NCAG	GGAW	12	3
ERG	TCTACA20NCAG	GGAW	14	3
ERG	TCTACA20NCAG	GGAA	12	4
ERG	TCTACA20NCAG	GGAA	14	4
ERG	TCTACA20NCAG	GGAW	12	4
ERG	TCTACA20NCAG	GGAW	14	4
ELF3	TCCGTG20NTGC	GGAA	12	4
ELK3	TCGGGG20NGGT	GGAA	14	3
ELK3	TCGGGG20NGGT	GGAA	12	4
ERG	TGCAAG20NAAC	GGAA	12	3
ERG	TGCAAG20NAAC	GGAA	14	3
ERG	TGCAAG20NAAC	GGAW	12	3
ERG	TGCAAG20NAAC	GGAW	14	3
ERG	TGCAAG20NAAC	GGAA	12	4
ERG	TGCAAG20NAAC	GGAA	14	4
ERG	TGCAAG20NAAC	GGAW	12	4
ERG	TGCAAG20NAAC	GGAW	14	4
ETV4	TCTATG20NTAG	GGAA	14	3
ETV4	TCTATG20NTAG	GGAA	16	3
ETV4	TCTATG20NTAG	GGAA	12	4
ETV4	TCTATG20NTAG	GGAA	14	4
ELF1	TGGGTA20NGA	GGAA	10	3
ELF1	TGGGTA20NGA	GGAA	12	5
ELK1	TGAGTG20NTGA	GGAA	14	3
ELK1	TGAGTG20NTGA	GGAA	16	3
ELK1	TGAGTG20NTGA	GGAA	14	4
ELK1	TGAGTG20NTGA	GGAA	16	4
ELK1	TAGCAG30NACT	GGAA	12	3
ELK1	TAGCAG30NACT	GGAA	14	3
ETV6	TGAGTG20NGA	GGAA	12	3
ETV6	TGAGTG20NGA	GGAA	12	4
ELK1	TCGGAA20NAGT	GGAA	14	3
ELK1	TCGGAA20NAGT	GGAA	14	4
ELF5	TGCCGC20NCG	GGAA	14	3
ELF5	TGCCGC20NCG	GGAA	12	4
ELF5	TGCCGC20NCG	GGAA	14	4
ETV5	TGCACT20NGA	GGAW	12	3
ETV5	TGCACT20NGA	GGAW	12	4
SPDEF	TCATTG20NCG	GGAT	14	3
SPDEF	TCATTG20NCG	GNAA	14	3
SPDEF	TCATTG20NCG	GGAT	12	4
SPDEF	TCATTG20NCG	GGAT	14	4
ELF5	TCTCGG20NGA	GGAA	12	3
SPDEF	TCATTG20NCG	GNAA	12	4
ELF5	TCTCGG20NGA	GGAA	12	4
FEV	TGATCC20NCTA	GGAA	12	3
FEV	TGATCC20NCTA	GGAA	14	3
FEV	TGATCC20NCTA	GGAA	12	4
FEV	TGATCC20NCTA	GGAA	14	4
TEAD3	TATAAG40NAAG	MATWCC	12	3
TEAD3	TATAAG40NAAG	CATTCC	12	3
TEAD3	TATAAG40NAAG	MATWCC	10	4
TEAD3	TATAAG40NAAG	MATWCC	12	4
TEAD3	TATAAG40NAAG	CATTCC	10	4
TEAD3	TATAAG40NAAG	CATTCC	12	4
TEAD3	TATAAG40NAAG	MATWCC	12	5
TEAD3	TATAAG40NAAG	CATTCC	12	5
TEAD3	TATAAG40NAAG	MATWCC	12	6
IRF7	TATCGC20NGCG	RAANCGAAAW	12	3
IRF7	TATCGC20NGCG	RAANCGAAAW	14	3
IRF7	TATCGC20NGCG	GAAANYGAAA	12	3
IRF7	TATCGC20NGCG	GAAANYGAAA	14	3
CENPB	TGCTGT20NGTC	TTCGYNNNANGCGGG	15	3
CENPB	TGCTGT20NGTC	TTCGYNNNANGCGGG	15	4
NFIA	TACGTC20NTGC	TGCCAA	10	4
NFIA	TACGTC20NTGC	TGCCAA	12	4
NFIX	TGAGAT20NAGA	TGCCAA	10	3
NFIX	TGAGAT20NAGA	TGCCAA	12	3
NFIX	TCAACC20NCG	TGCCAA	10	3
NFIX	TCAACC20NCG	TGCCAA	12	3
NFIX	TCAACC20NCG	TGCCAA	10	4
NFIX	TGAGAT20NAGA	TGCCAA	10	4
NFIX	TGAGAT20NAGA	TGCCAA	12	4
NFATC1	TTCGTA20NTGC	GGAAAN	12	3
NFATC1	TTCGTA20NTGC	GGAAAA	12	3
NFATC1	TTCGTA20NTGC	GGAAAN	12	4
NFATC1	TTCGTA20NTGC	GGAAAN	14	4
NFATC1	TTCGTA20NTGC	TGGAAA	12	4
NFATC1	TTCGTA20NTGC	GGAAAA	12	4
SMAD3	TGGGTA20NGA	TAGACA	12	3
CPEB1	TAACCC20NCG	ATAAAA	12	3
CPEB1	TAACCC20NCG	ATAAAA	10	4
MYBL1	TTGCGT20NTA	CNGTTN	12	3
MYBL1	TTGCGT20NTA	CNGTTN	10	4
MYBL1	TTGCGT20NTA	CNGTTA	10	4
MYBL2	TGAGTG20NGA	CCGTTN	12	3
MYBL2	TGAGTG20NGA	CCGTTA	12	3
MYBL2	TGAGTG20NGA	CCGTTN	10	4
MYBL2	TGAGTG20NGA	CCGTTN	12	4
MYBL2	TGAGTG20NGA	CCGTTA	10	4
ONECUT2	TGGGCG30NCGT	ATCRAT	14	3
ONECUT1	TAGCTC20NTCT	ATCRAT	12	3
ONECUT1	TAGCTC20NTCT	ATCRAT	14	3
ONECUT1	TAGCTC20NTCT	ATCRAT	12	4
ONECUT1	TAGCTC20NTCT	ATCRAT	14	4
ONECUT3	TAGAAC20NAAT	ATCRAT	12	3
ONECUT3	TAGAAC20NAAT	ATCRAT	14	3
ONECUT3	TAGAAC20NAAT	ATCRAT	12	4
CUX1	TAGCAG40NACT	ATCRAT	12	3
CUX1	TAGCAG40NACT	ATCRAT	14	3
CUX1	TAGCAG40NACT	ATCRAT	12	4
CUX1	TAGCAG40NACT	ATCRAT	12	5
ONECUT1	TCGCAT20NGA	ATCRAT	12	3
GCM2	TGACTC20NTCA	ATGCGGGT	12	3
GCM2	TGACTC20NTCA	ATGCGGGT	10	4
GCM1	TGAGCA20NCGA	ATGCGGGT	12	3
GCM1	TGAGCA20NCGA	ATGCGGGT	10	4
GCM1	TGAGCA20NCGA	ATGCGGGT	12	4
GCM1	TCCAGT20NGAC	ATGCGGGY	12	3
PROX1	TGCAGA20NGA	AAGAC	9	3
HOMEZ	TCGATC20NTAT	TCGTTTN	13	3
