# Supplementary material for: Transcription factor family‐specific DNA shape readout revealed by quantitative specificity models
Source: Mol Syst Biol. 2017 Feb 6;13(2):910. doi: 10.15252/msb.20167238 (PMC5327724; doi:10.15252/msb.20167238)
Supplement: Supplementary file 5 — Table EV4 [file MSB-13-910-s005.xlsx]

## Sheet: Legend
Table EV4. List of 12-word TF-binding sites for the principle component analysis.

## Sheet: TableEV4
family	tf	top 12-word
bHLH	ARNTL	AGTCACGTGACT
bHLH	Atoh1	AAACATATGTTT
bHLH	BHLHA15	CACCATATGGTG
bHLH	Bhlhb2	AGTCACGTGACT
bHLH	BHLHB2	CATCACGTGATG
bHLH	BHLHB3	AGTCACGTGACT
bHLH	BHLHE22	AAACATATGTTT
bHLH	BHLHE23	CACCATATGTTC
bHLH	BHLHE41	AGTCACGTGACT
bHLH	CLOCK	AAACACGTGTTT
bHLH	FIGLA	CAACACCTGTTC
bHLH	HES5	CGGCACGTGCCG
bHLH	HES7	CGGCACGTGCCG
bHLH	HEY1	CGACACGTGTCG
bHLH	HEY2	AGACACGTGTCA
bHLH	MAX	AACCACGTGGTT
bHLH	MLX	GATCACGTGATC
bHLH	Mlx	GATCACGTGATC
bHLH	MLXIPL	GATCACGTGATC
bHLH	MNT	AAGCACGTGCTT
bHLH	MSC	CAACAGCTGTTG
bHLH	MYF6	GAACAGCTGTTC
bHLH	NEUROD2	CACCATATGGTG
bHLH	NEUROG2	TGACATATGTCA
bHLH	NHLH1	ACGCAGCTGCGT
bHLH	OLIG1	AAACATATGTTT
bHLH	OLIG2	AAACATATGTTT
bHLH	OLIG3	AAACATATGTTT
bHLH	Srebf1	CATCACGTGATG
bHLH	SREBF2	AATCACGTGATT
bHLH	Tcf21	CAACAGCTGTTG
bHLH	TCF3	GTGCAGGTGTTC
bHLH	TCF4	ACGCACCTGGCG
bHLH	TFAP4	AATCAGCTGATT
bHLH	TFE3	CATCACGTGATG
bHLH	TFEB	CATCACGTGATG
bHLH	TFEC	CGTCACGTGACT
bHLH	USF1	AGTCACGTGACT
bZIP	Atf4	ATTGCGTCATCC
bZIP	ATF4	ATTGCGTCATCT
bZIP	ATF7	GATGACGTCATC
bZIP	BATF3	GATGACGTCATC
bZIP	CEBPB	TATTGCGCAATA
bZIP	Cebpb	GATTGCGCAATC
bZIP	CEBPD	TATTGCGCAATA
bZIP	CEBPE	TATTGCGCAATA
bZIP	CEBPG	TATTGCGCAATA
bZIP	CREB3	ATGACGTGGAGG
bZIP	CREB3L1	TGCCACGTGGCA
bZIP	Creb3l2	ATGACGTGGCAT
bZIP	Creb5	AATGACGTCATT
bZIP	Dbp	TATTACGTAATA
bZIP	DBP	GATTACGTAATC
bZIP	HLF	CATTACGTAATG
bZIP	Hlf	GATTACGTAATC
bZIP	JDP2	GATGACGTCATC
bZIP	Mafb	GCTGAGTCAGCA
bZIP	MAFF	GCTGAGTCAGCA
bZIP	MAFK	GCTGAGTCAGCA
bZIP	NFE2	GATGAGTCATTG
bZIP	NFIL3	TATTACGTAATA
bZIP	TEF	ACTTACGTAAGT
bZIP	XBP1	GATGACGTGGCA
C2H2	CTCF	GCCCCCTAGTGG
C2H2	EGR1	ACGCCCACGCAA
C2H2	EGR2	ACGCCCACGCAC
C2H2	Egr3	CGCCCACGCATT
C2H2	EGR3	ACGCCCACGCAT
C2H2	EGR4	ACGCCCACGCAA
C2H2	GLI2	GCGACCACCCAC
C2H2	GLIS1	ACCCCCCACGAC
C2H2	GLIS2	ACCCCCCGCGAA
C2H2	Hic1	CCACCCTATGCC
C2H2	HINFP1	CAACGTCCGCGG
C2H2	KLF13	CCACGCCCACTT
C2H2	KLF14	ACCACGCCCACT
C2H2	KLF16	GCCACGCCCCCT
C2H2	MTF1	TTGCACACGGCA
C2H2	PRDM1	AAAGTGAAAGTG
C2H2	PRDM4	TTCAAGGCTCCC
C2H2	SCRT1	GCAACAGGTGTT
C2H2	SCRT2	AGCAACAGGTGG
C2H2	SNAI2	CAACAGGTGCAT
C2H2	SP1	ACCACGCCCACC
C2H2	SP4	GCCACGCCCACT
C2H2	SP8	ACCACGCCCACC
C2H2	YY1	GCCGCCATTTTG
C2H2	YY2	ACCGCCATCTTT
C2H2	ZBTB7A	CCCGCCCACCCC
C2H2	ZBTB7B	ACGACCACCGAA
C2H2	Zfp652	TAAAGGGTTAAT
C2H2	Zfp740	CACCCCCTAACA
C2H2	ZIC1	ACCCCCCGCTGT
C2H2	Zic3	CCCCCCGCTGTG
C2H2	ZIC3	CCCCCCGCTGTG
C2H2	ZIC4	CCCCCCGCTGTG
C2H2	ZNF143	CCCACAATGCAC
C2H2	ZNF232	TAAATGTAGATT
C2H2	ZNF238	ATCCAGATGTTT
C2H2	ZNF282	TCCCATAACACT
C2H2	ZNF306	GGGCTAGCCTCG
C2H2	ZNF410	ATCCCATAATAT
C2H2	ZNF435	GTTAACAGAACA
C2H2	ZNF713	AAAAAAGACAAG
C2H2	ZNF740	TGCCCCCCCACT
C2H2	ZNF75A	ACTTTTCCCACA
C2H2	ZNF784	AGTACCTACCGT
C2H2	ZSCAN4	CACACACTGAAA
forkhead	FOXB1	CAATATTTACAT
forkhead	Foxc1	CAATATTTACTT
forkhead	FOXC1	CAATATTTACTT
forkhead	FOXC2	CAATATTTACAT
forkhead	FOXD2	AAATATTTACTT
forkhead	FOXD3	TAATATTTACTT
forkhead	Foxg1	CAATATTTACAC
forkhead	FOXI1	CCCTCTTTATCC
forkhead	FOXJ2	AAATATTTACAT
forkhead	Foxj3	TATTGTTTACTT
forkhead	FOXJ3	TCCTGTTTTTTC
forkhead	Foxk1	TTGTGGTTAGGG
forkhead	FOXL1	AAATATTTACAT
forkhead	FOXO1	ACATGTTTACCA
forkhead	FOXO3	ACATGTTTACGT
forkhead	FOXO4	ACATGTTTACGT
forkhead	FOXO6	ACATGTTTACGT
homeodomain	Alx1	AATCTAATTAGT
homeodomain	ALX3	AAGCTAATTAGC
homeodomain	Alx4	AACTTAATTAAC
homeodomain	ALX4	AACTTAATTAGT
homeodomain	Arx	AACTTAATTAGT
homeodomain	ARX	AACTTAATTAGT
homeodomain	Barhl1	ACACTAATTGCT
homeodomain	BARHL2	ACGCTAATTGCT
homeodomain	BARX1	TATTTAATTGTT
homeodomain	BSX	ACGATAATCGGT
homeodomain	CART1	AACCTAATTAGT
homeodomain	CDX1	GCAATAAAACAA
homeodomain	CDX2	GCAATAAAATTT
homeodomain	DLX1	ATGCTAATGAGG
homeodomain	Dlx1	TACATAATTGCT
homeodomain	Dlx2	AAGATAATTGCC
homeodomain	DLX2	ACGCTAATTGGT
homeodomain	DLX3	TATTTAATTGGG
homeodomain	DLX4	AACATAATTGGT
homeodomain	DLX6	CAATTAATTTTA
homeodomain	DMBX1	CCCCTAATCCCC
homeodomain	DPRX	CGGATAATCCCT
homeodomain	DRGX	AACTTAATTAGG
homeodomain	DUXA	AACCTAATCAGT
homeodomain	EMX1	TAACTAATGAGG
homeodomain	EMX2	AGGGTAATTAGC
homeodomain	EN1	ACACTAATTAGT
homeodomain	En2	CGAATAATACGG
homeodomain	EN2	ACGCTAATTGGG
homeodomain	ESX1	AACCTAATTAGC
homeodomain	EVX1	GTGATAATCGAT
homeodomain	EVX2	GTGATAATCACC
homeodomain	GBX1	ACGCTAATTGGT
homeodomain	Gbx1	ACACTAATTGGT
homeodomain	Gbx2	TCCTTAATTTTT
homeodomain	GBX2	ACGCTAATTGGT
homeodomain	GSC	CACATAATTGTA
homeodomain	GSC2	CCCCTAATCCCC
homeodomain	GSX2	TTTTTAATTGGT
homeodomain	HESX1	CAGTTAATTGCC
homeodomain	HMX1	CACTTAATTTTT
homeodomain	HMX2	TTCTTAATTGGT
homeodomain	HMX3	ACGTTAATTGCT
homeodomain	HNF1A	AAGTTAATCATT
homeodomain	HNF1B	AAGTTAATCATT
homeodomain	HOXA1	GTGATAATCACC
homeodomain	HOXA10	GGTCGTAAAAGT
homeodomain	Hoxa11	CCCATAAAACTT
homeodomain	HOXA13	CCTCATAAAAAC
homeodomain	Hoxa2	AAAGTAATTAGT
homeodomain	HOXA2	ACACTAATGGGG
homeodomain	HOXB13	CCAATAAAAACT
homeodomain	HOXB2	AAAGTAATTAGT
homeodomain	HOXB3	AAAGTAATTAGT
homeodomain	HOXB5	CGAATAATACGG
homeodomain	Hoxc10	GCAATAAAAATT
homeodomain	HOXC10	CCCATAAAAATT
homeodomain	HOXC11	GGTCGTAAAATT
homeodomain	HOXC12	GGTCGTAAAACT
homeodomain	HOXC13	GCTCGTAAAATT
homeodomain	HOXD11	GGTCGTAAAATT
homeodomain	HOXD12	AAGGTAATAAAA
homeodomain	Hoxd13	GCTCGTAAAACT
homeodomain	Hoxd9	CGAATAATACGG
homeodomain	IRX2	TACATAACATGT
homeodomain	IRX5	TACATAACATGT
homeodomain	ISL2	ACTCTAATTGCT
homeodomain	ISX	GCGCTAATTGGT
homeodomain	LBX2	TAGTTAATTGGG
homeodomain	LHX2	AGCGTAATTGGT
homeodomain	Lhx4	CATTTAATCGTT
homeodomain	LHX6	CCCCTAATTCCC
homeodomain	LHX9	ACGCTAATTGGC
homeodomain	LMX1A	AATTTAATTAAA
homeodomain	LMX1B	AAACTAATTAAA
homeodomain	MEOX1	CCCCTAATTACC
homeodomain	Meox2	ATCATAATCATC
homeodomain	MEOX2	AAAGTAATTATG
homeodomain	MIXL1	AACCTAATTAAC
homeodomain	MSX1	TTTTTAATTGGT
homeodomain	MSX2	TTTTTAATTGGT
homeodomain	Msx3	CAATTAATTTCC
homeodomain	NKX2-3	ACGCTAATGGGG
homeodomain	NKX2-8	CACTTAATGGTG
homeodomain	NKX3-1	CACTTAATGGGA
homeodomain	Nkx3-1	CACTTAATCCAC
homeodomain	NKX3-2	CACTTAATGCAC
homeodomain	Nkx6-1	AAAATAATGACC
homeodomain	NKX6-1	CATTTAATGAGG
homeodomain	NKX6-2	CATTTAATGAGG
homeodomain	NOTO	GACCTAATTTGG
homeodomain	Otx1	AAGATAATCCGA
homeodomain	OTX1	CCCCTAATCCCC
homeodomain	OTX2	GAGATAATCCTT
homeodomain	PDX1	GTGTTAATGATA
homeodomain	PHOX2A	AACCTAATTAGT
homeodomain	PHOX2B	AACCTAATTAGT
homeodomain	PITX1	CCCTTAATCCCC
homeodomain	PITX3	CCCTTAATCCCT
homeodomain	PROP1	AACCTAATTAAC
homeodomain	PRRX1	AACTTAATTAGT
homeodomain	Prrx2	AACTTAATTAGT
homeodomain	PRRX2	AATCTAATTAGT
homeodomain	RAXL1	CCACTAATTAAA
homeodomain	Rhox11	GCTGTAATGTGT
homeodomain	RHOXF1	GGGATAATCCCT
homeodomain	SHOX	ACGCTAATTGGC
homeodomain	SHOX2	GCGCTAATTGGC
homeodomain	Shox2	GCGCTAATTGGC
homeodomain	UNCX	AATTTAATTAGT
homeodomain	Uncx	AATTTAATTAGT
homeodomain	VAX1	AGGGTAATTAGT
homeodomain	VAX2	ACACTAATTACC
homeodomain	VENTX	ACGCTAATCGTT
homeodomain	VSX1	AGGCTAATTAGC
homeodomain	Vsx1	AACCTAATTAAC
homeodomain	VSX2	AGGCTAATTAGC
nuclearreceptor	AR	GGGGGGTCAGGG
nuclearreceptor	ESR1	CCCAGGTCACCG
nuclearreceptor	Esrra	TCAAGGTCATTG
nuclearreceptor	ESRRA	TCAAGGTCATTT
nuclearreceptor	ESRRB	TCAAGGTCATTC
nuclearreceptor	ESRRG	TCAAGGTCACCT
nuclearreceptor	Hnf4a	CAAAGGTCAAAG
nuclearreceptor	HNF4A	CAAAGGTCAAAG
nuclearreceptor	NR2C2	CAAAGGTCAAAG
nuclearreceptor	NR2E1	CAAAGGTCAACT
nuclearreceptor	Nr2e1	CAAAGGTCAATA
nuclearreceptor	NR2F1	CAAAGGTCAAAG
nuclearreceptor	Nr2f6	GAAAGGTCAAAG
nuclearreceptor	NR2F6	CAAAGGTCAAAG
nuclearreceptor	NR4A2	TAAAGGTCAAAT
nuclearreceptor	RARA	AAAAGGTCAATT
nuclearreceptor	Rara	AAAAGGTCAAAA
nuclearreceptor	RARB	GGGGGGTCAGGG
nuclearreceptor	Rarb	AAAAGGTCAAAA
nuclearreceptor	Rarg	CAAAGGTCAAAA
nuclearreceptor	RARG	AAAAGGTCAATT
nuclearreceptor	RORA	AGTAGGTCAAGT
nuclearreceptor	RXRA	CAAAGGTCAAAG
nuclearreceptor	RXRB	CAAAGGTCATGC
nuclearreceptor	RXRG	CAAAGGTCAAAG
nuclearreceptor	THRB	ATAAGGTCACGC
nuclearreceptor	VDR	ATGAGGTCATTG
POU	POU1F1	ATGAATATTAAT
POU	POU2F1	ATATGCAAATTA
POU	Pou2f2	ATATGCAAATTA
POU	POU2F2	ATATGCAAATTA
POU	POU2F3	ATATGCAAATTT
POU	POU3F1	TTATGCAAATTA
POU	POU3F3	TTATGCAAATTT
POU	POU3F4	ATATGCAAATTA
POU	POU4F1	TCATGCATTATT
POU	POU4F2	TCATGCATTATT
POU	POU4F3	TCATGCATTATT
POU	POU5F1P1	ATATGCAAATTA
POU	POU6F2	TAATGTAATTAA
TBX	EOMES	TTTCACACCTTT
TBX	MGA	TTTCACACCTCT
TBX	T	AGAAACACCTGT
TBX	TBR1	TTTCACACCTTT
TBX	TBX1	GCCCACCCCTGC
TBX	TBX15	TTTCACACCTTT
TBX	TBX19	TTTCACACCTAG
TBX	TBX2	TTTCACACCTTT
TBX	TBX20	TTTCACACCTTC
TBX	TBX21	TTTCACACCTTT
TBX	TBX4	TTTCACACCTTT
TBX	TBX5	TATCACACCTTA
