# Supplementary material for: Transcription factor family‐specific DNA shape readout revealed by quantitative specificity models
Source: Mol Syst Biol. 2017 Feb 6;13(2):910. doi: 10.15252/msb.20167238 (PMC5327724; doi:10.15252/msb.20167238)
Supplement: Supplementary file 7 — Dataset EV2 [file MSB-13-910-s007.zip]

Archive with 216 entries (215 files):
- Yang_Orenstein_DatasetEV2/
- Yang_Orenstein_DatasetEV2/bHLH_Bhlhb2_TCAAGG20NGAA_CACGTG_14_4_shape.pwm.pdf
- Yang_Orenstein_DatasetEV2/bHLH_MAX_TGACCT20NGA_CACGTG_12_3_shape.pwm.pdf
- Yang_Orenstein_DatasetEV2/bHLH_TCF3_TACCCG20NCCC_CACCTG_12_3_shape.pwm.pdf
- Yang_Orenstein_DatasetEV2/bHLH_TCF4_TGCGAA20NGA_CACCTG_14_3_shape.pwm.pdf
- Yang_Orenstein_DatasetEV2/bHLH_TFAP4_TCACGT20NGCA_CAGCTG_12_4_shape.pwm.pdf
- Yang_Orenstein_DatasetEV2/bHLH_TFE3_TACCGT20NTA_CACGTG_12_3_shape.pwm.pdf
- Yang_Orenstein_DatasetEV2/bHLH_TFEB_TAGTTT20NCG_CACGTG_14_4_shape.pwm.pdf
- Yang_Orenstein_DatasetEV2/bHLH_USF1_TGACGA20NGCA_CACGTG_14_4_shape.pwm.pdf
- Yang_Orenstein_DatasetEV2/bZIP_ATF4_TGGAAT20NGA_TGAYGC_12_3_shape.pwm.pdf
- Yang_Orenstein_DatasetEV2/bZIP_Cebpb_TCCTAA20NATC_TTRCGC_12_3_shape.pwm.pdf
- Yang_Orenstein_DatasetEV2/bZIP_CEBPB_TGGACA20NGA_TTRCGC_12_4_shape.pwm.pdf
- Yang_Orenstein_DatasetEV2/bZIP_CEBPD_TAATGA20NCG_TTRCGC_12_3_shape.pwm.pdf
- Yang_Orenstein_DatasetEV2/bZIP_CEBPE_TGAGGC20NGA_TTRCGC_12_4_shape.pwm.pdf
- Yang_Orenstein_DatasetEV2/bZIP_CEBPG_TAGACG20NTA_TTRCGC_12_3_shape.pwm.pdf
- Yang_Orenstein_DatasetEV2/bZIP_CREB3_TAGAAC20NCG_TGACGT_12_4_shape.pwm.pdf
- Yang_Orenstein_DatasetEV2/bZIP_CREB3L1_TGGGTA30NTGT_CACGTG_14_5_shape.pwm.pdf
- Yang_Orenstein_DatasetEV2/bZIP_Dbp_TAAATG20NCG_TACGTA_12_3_shape.pwm.pdf
- Yang_Orenstein_DatasetEV2/bZIP_DBP_TAACTT20NCG_TACGTA_14_3_shape.pwm.pdf
- Yang_Orenstein_DatasetEV2/bZIP_JDP2_TGTTCA20NGA_TGASTC_10_3_shape.pwm.pdf
- Yang_Orenstein_DatasetEV2/bZIP_Mafb_TCGTTA20NTTT_YGCTGA_12_4_shape.pwm.pdf
- Yang_Orenstein_DatasetEV2/bZIP_MAFK_TGCCTG30NTCC_TGCTGA_12_4_shape.pwm.pdf
- Yang_Orenstein_DatasetEV2/bZIP_NFIL3_TAGACG20NCG_TACRTA_12_3_shape.pwm.pdf
- Yang_Orenstein_DatasetEV2/bZIP_XBP1_TGTTCA20NGA_TGACGT_12_4_shape.pwm.pdf
- Yang_Orenstein_DatasetEV2/C2H2_BCL6B_TGCGGG20NGA_TTTCTAGGAA_10_3_shape.pwm.pdf
- Yang_Orenstein_DatasetEV2/C2H2_Egr1_TGCGCC20NCG_GAGKGGGCGK_14_3_shape.pwm.pdf
- Yang_Orenstein_DatasetEV2/C2H2_GLI2_TAAGTA40NTGA_GACCACNCT_13_3_shape.pwm.pdf
- Yang_Orenstein_DatasetEV2/C2H2_Hic1_TCATCA20NCTA_RTGCCM_10_3_shape.pwm.pdf
- Yang_Orenstein_DatasetEV2/C2H2_HINFP1_TCAAGG20NGAA_NNNSGTCCGC_12_3_shape.pwm.pdf
- Yang_Orenstein_DatasetEV2/C2H2_KLF16_TTGATT20NTA_CCMCGCCC_10_4_shape.pwm.pdf
- Yang_Orenstein_DatasetEV2/C2H2_SNAI2_TCGTTA20NGA_CAGGTG_10_5_shape.pwm.pdf
- Yang_Orenstein_DatasetEV2/C2H2_SP1_TCTATG20NGA_GCCMCGCCCM_12_3_shape.pwm.pdf
- Yang_Orenstein_DatasetEV2/C2H2_SP3_TCGGCC20NGA_GCCMCGCCCM_10_3_shape.pwm.pdf
- Yang_Orenstein_DatasetEV2/C2H2_YY1_TCCGGC20NCG_CCGCCATT_12_4_shape.pwm.pdf
- Yang_Orenstein_DatasetEV2/C2H2_YY2_TGAGCA20NGA_CCGCCATN_12_4_shape.pwm.pdf
- Yang_Orenstein_DatasetEV2/C2H2_ZBTB49_TCTAAT20NGA_TGACNNGC_10_3_shape.pwm.pdf
- Yang_Orenstein_DatasetEV2/C2H2_ZBTB7A_TGAATA20NGA_CGACCACC_10_3_shape.pwm.pdf
- Yang_Orenstein_DatasetEV2/C2H2_ZBTB7B_TAGCCT20NCG_CGACCACC_14_3_shape.pwm.pdf
- Yang_Orenstein_DatasetEV2/C2H2_Zfp740_TCAACC20NCG_NCCCCCCCAC_10_4_shape.pwm.pdf
- Yang_Orenstein_DatasetEV2/C2H2_ZIC1_TCGACT20NCAT_GACCMCCYRMTG_12_3_shape.pwm.pdf
- Yang_Orenstein_DatasetEV2/C2H2_ZIC4_TGAGGC20NGA_GACCCCCYGYTG_14_3_shape.pwm.pdf
- Yang_Orenstein_DatasetEV2/C2H2_ZNF740_TGTGAG20NGA_CCCCCCCAC_9_3_shape.pwm.pdf
- Yang_Orenstein_DatasetEV2/C2H2_ZNF784_TGCGGG20NGA_GTACCTACCT_10_3_shape.pwm.pdf
- Yang_Orenstein_DatasetEV2/CENPB_CENPB_TGCTGT20NGTC_TTCGYNNNANGCGGG_15_3_shape.pwm.pdf
- Yang_Orenstein_DatasetEV2/CP2_GRHL1_TGGACA20NCAT_AACCGGTT_14_4_shape.pwm.pdf
- Yang_Orenstein_DatasetEV2/CUT_CUX1_TAGCAG40NACT_ATCRAT_12_5_shape.pwm.pdf
- Yang_Orenstein_DatasetEV2/CUT_ONECUT1_TAGCTC20NTCT_ATCRAT_14_3_shape.pwm.pdf
- Yang_Orenstein_DatasetEV2/CUT_ONECUT3_TAGAAC20NAAT_ATCRAT_12_3_shape.pwm.pdf
- Yang_Orenstein_DatasetEV2/ETS_ELF1_TGGGTA20NGA_GGAA_10_3_shape.pwm.pdf
- Yang_Orenstein_DatasetEV2/ETS_Elf5_TATTGT20NCG_GGAA_12_4_shape.pwm.pdf
- Yang_Orenstein_DatasetEV2/ETS_ELF5_TGCCGC20NCG_GGAA_14_3_shape.pwm.pdf
- Yang_Orenstein_DatasetEV2/ETS_ELK1_TCGGAA20NAGT_GGAA_14_3_shape.pwm.pdf
- Yang_Orenstein_DatasetEV2/ETS_ELK3_TCGGGG20NGGT_GGAA_14_3_shape.pwm.pdf
- Yang_Orenstein_DatasetEV2/ETS_ELK4_TAGGGC40NGGT_GGAA_12_3_shape.pwm.pdf
- Yang_Orenstein_DatasetEV2/ETS_ERG_TGCAAG20NAAC_GGAW_14_4_shape.pwm.pdf
- Yang_Orenstein_DatasetEV2/ETS_ETS1_TGTAAA20NGA_GGAW_12_3_shape.pwm.pdf
- Yang_Orenstein_DatasetEV2/ETS_ETV1_TCGTTA20NTTT_GGAA_14_4_shape.pwm.pdf
- Yang_Orenstein_DatasetEV2/ETS_ETV4_TCTATG20NTAG_GGAA_14_4_shape.pwm.pdf
- Yang_Orenstein_DatasetEV2/ETS_ETV5_TGCACT20NGA_GGAW_12_3_shape.pwm.pdf
- Yang_Orenstein_DatasetEV2/ETS_ETV6_TGAGTG20NGA_GGAA_12_3_shape.pwm.pdf
- Yang_Orenstein_DatasetEV2/ETS_FEV_TGATCC20NCTA_GGAA_12_3_shape.pwm.pdf
- Yang_Orenstein_DatasetEV2/ETS_FLI1_TCTAAT20NCG_GGAW_14_4_shape.pwm.pdf
- Yang_Orenstein_DatasetEV2/ETS_SPDEF_TCATTG20NCG_GGAT_14_4_shape.pwm.pdf
- Yang_Orenstein_DatasetEV2/forkhead_FOXB1_TCTGGT20NGGG_GTAAAYA_9_3_shape.pwm.pdf
- Yang_Orenstein_DatasetEV2/forkhead_Foxc1_CCCCT14N_RTAAAYA_9_3_shape.pwm.pdf
- Yang_Orenstein_DatasetEV2/forkhead_FOXC1_TGAGGC30NGGA_RTMAAYA_13_3_shape.pwm.pdf
- Yang_Orenstein_DatasetEV2/forkhead_FOXC2_TGAGTG30NTGA_RTAAAYA_13_4_shape.pwm.pdf
- Yang_Orenstein_DatasetEV2/forkhead_FOXD2_TGCTCG20NCTC_RNWAAYR_15_3_shape.pwm.pdf
- Yang_Orenstein_DatasetEV2/forkhead_Foxg1_TATCTG20NTCG_RTAAAYA_9_3_shape.pwm.pdf
- Yang_Orenstein_DatasetEV2/forkhead_FOXI1_TCGGAA20NGA_GTAAACA_9_4_shape.pwm.pdf
- Yang_Orenstein_DatasetEV2/forkhead_FOXJ2_TGACGA20NGA_RTAAACA_13_3_shape.pwm.pdf
- Yang_Orenstein_DatasetEV2/forkhead_FOXJ3_TAGTGG20NGTT_RTAAACA_9_3_shape.pwm.pdf
- Yang_Orenstein_DatasetEV2/forkhead_FOXL1_TGCTCG20NCTC_RTAAAYA_15_3_shape.pwm.pdf
- Yang_Orenstein_DatasetEV2/forkhead_FOXP3_TCAATT20NTAA_RTAAACA_9_3_shape.pwm.pdf
- Yang_Orenstein_DatasetEV2/GATA_GATA3_TCATGC20NCG_GATA_12_3_shape.pwm.pdf
- Yang_Orenstein_DatasetEV2/GCM_GCM1_TGAGCA20NCGA_ATGCGGGT_12_3_shape.pwm.pdf
- Yang_Orenstein_DatasetEV2/GCM_GCM2_TGACTC20NTCA_ATGCGGGT_10_4_shape.pwm.pdf
- Yang_Orenstein_DatasetEV2/homeodomain_Alx1_TAAAGC20NCG_TAAT_10_4_shape.pwm.pdf
- Yang_Orenstein_DatasetEV2/homeodomain_ALX3_TGTAAA20NAAG_TAAT_12_4_shape.pwm.pdf
- Yang_Orenstein_DatasetEV2/homeodomain_Alx4_TGGTAG20NCG_TAAT_10_4_shape.pwm.pdf
- Yang_Orenstein_DatasetEV2/homeodomain_ALX4_TGTGTC20NGA_TAAT_10_4_shape.pwm.pdf
- Yang_Orenstein_DatasetEV2/homeodomain_Arx_TCGCAT20NACT_TAAT_14_3_shape.pwm.pdf
- Yang_Orenstein_DatasetEV2/homeodomain_ARX_TGCGTT20NTGC_TAAT_10_3_shape.pwm.pdf
- Yang_Orenstein_DatasetEV2/homeodomain_Barhl1_TCAGTC20NCG_TAAW_10_4_shape.pwm.pdf
- Yang_Orenstein_DatasetEV2/homeodomain_BARHL2_TATTGT20NGTG_TAAW_10_3_shape.pwm.pdf
- Yang_Orenstein_DatasetEV2/homeodomain_BARX1_TATTCG20NCTG_TAAT_12_3_shape.pwm.pdf
- Yang_Orenstein_DatasetEV2/homeodomain_BSX_TATGAA20NCG_TAAT_10_4_shape.pwm.pdf
- Yang_Orenstein_DatasetEV2/homeodomain_CART1_TGCGCC20NGA_TAAT_10_4_shape.pwm.pdf
- Yang_Orenstein_DatasetEV2/homeodomain_DLX1_TCTTGA20NGA_TAAT_10_3_shape.pwm.pdf
- Yang_Orenstein_DatasetEV2/homeodomain_Dlx1_TGAGAT20NCG_TAAT_10_5_shape.pwm.pdf
- Yang_Orenstein_DatasetEV2/homeodomain_Dlx2_TCGCCA20NCCT_TAAT_10_4_shape.pwm.pdf
- Yang_Orenstein_DatasetEV2/homeodomain_DLX2_TTCATG20NTA_TAAT_10_4_shape.pwm.pdf
- Yang_Orenstein_DatasetEV2/homeodomain_DLX3_TATGTT20NCG_TAAT_10_4_shape.pwm.pdf
- Yang_Orenstein_DatasetEV2/homeodomain_DLX4_TCTTCT20NGA_TAAT_10_4_shape.pwm.pdf
- Yang_Orenstein_DatasetEV2/homeodomain_DLX6_TGCGGG20NGA_TAAT_10_3_shape.pwm.pdf
- Yang_Orenstein_DatasetEV2/homeodomain_DMBX1_TAACCC20NCCA_TAAT_10_3_shape.pwm.pdf
- Yang_Orenstein_DatasetEV2/homeodomain_DPRX_TCGAAG30NAAT_TAAT_10_6_shape.pwm.pdf
- Yang_Orenstein_DatasetEV2/homeodomain_EMX2_TGGTTC30NTTT_TAAT_10_5_shape.pwm.pdf
- Yang_Orenstein_DatasetEV2/homeodomain_EN1_TGACCT20NCCA_TAAT_12_4_shape.pwm.pdf
- Yang_Orenstein_DatasetEV2/homeodomain_En2_TCAGCT20NCG_YAATTAN_9_4_shape.pwm.pdf
- Yang_Orenstein_DatasetEV2/homeodomain_ESX1_TCTTCT20NGA_TAAT_10_4_shape.pwm.pdf
- Yang_Orenstein_DatasetEV2/homeodomain_EVX1_TGGGAC20NAGT_TAAT_10_3_shape.pwm.pdf
- Yang_Orenstein_DatasetEV2/homeodomain_EVX2_TCAAGG20NGAA_TAAT_10_4_shape.pwm.pdf
- Yang_Orenstein_DatasetEV2/homeodomain_GBX1_TAGTCC20NCG_TAAT_10_3_shape.pwm.pdf
- Yang_Orenstein_DatasetEV2/homeodomain_Gbx1_TCGGTT20NCG_TAAT_10_4_shape.pwm.pdf
- Yang_Orenstein_DatasetEV2/homeodomain_Gbx2_TACACC20NCAC_TAAT_10_3_shape.pwm.pdf
- Yang_Orenstein_DatasetEV2/homeodomain_GBX2_TCCCGA20NGCC_TAAT_10_4_shape.pwm.pdf
- Yang_Orenstein_DatasetEV2/homeodomain_GSC_TGGGAC20NGA_TAAT_10_3_shape.pwm.pdf
- Yang_Orenstein_DatasetEV2/homeodomain_GSX2_TCCAAC20NCG_TAAT_10_4_shape.pwm.pdf
- Yang_Orenstein_DatasetEV2/homeodomain_HMX2_TAGTGG20NCG_TAAK_10_3_shape.pwm.pdf
- Yang_Orenstein_DatasetEV2/homeodomain_HOXA10_TAGGAT30NAGT_YAATWAA_9_3_shape.pwm.pdf
- Yang_Orenstein_DatasetEV2/homeodomain_Hoxa2_TACCGT20NCG_TAAT_10_4_shape.pwm.pdf
- Yang_Orenstein_DatasetEV2/homeodomain_HOXA2_TTATTA20NTA_TAAT_12_4_shape.pwm.pdf
- Yang_Orenstein_DatasetEV2/homeodomain_HOXB13_TGCCTG20NGA_TCGTAAA_11_4_shape.pwm.pdf
- Yang_Orenstein_DatasetEV2/homeodomain_HOXB2_TAACAA20NACA_TAAT_10_4_shape.pwm.pdf
- Yang_Orenstein_DatasetEV2/homeodomain_HOXB3_TACATT20NTAC_TAAT_10_4_shape.pwm.pdf
- Yang_Orenstein_DatasetEV2/homeodomain_Hoxc10_TATAGA20NGAG_YAATWAA_9_4_shape.pwm.pdf
- Yang_Orenstein_DatasetEV2/homeodomain_HOXC10_TGGACA20NGA_GTWAAA_10_3_shape.pwm.pdf
- Yang_Orenstein_DatasetEV2/homeodomain_HOXC11_TGCGAA20NGA_YAATWAA_9_3_shape.pwm.pdf
- Yang_Orenstein_DatasetEV2/homeodomain_HOXD12_TCAGTC20NCG_TCGTAAA_9_3_shape.pwm.pdf
- Yang_Orenstein_DatasetEV2/homeodomain_Hoxd13_TGATAA20NATA_TCRTAAA_11_4_shape.pwm.pdf
- Yang_Orenstein_DatasetEV2/homeodomain_Hoxd9_TCCTAA20NCG_GTAAAN_10_3_shape.pwm.pdf
- Yang_Orenstein_DatasetEV2/homeodomain_Irx3_TACTGC20NCG_TCAT_10_3_shape.pwm.pdf
- Yang_Orenstein_DatasetEV2/homeodomain_ISX_TATTTA20NCG_TAAT_10_4_shape.pwm.pdf
- Yang_Orenstein_DatasetEV2/homeodomain_LBX2_TAATTC20NTTA_TAAT_12_4_shape.pwm.pdf
- Yang_Orenstein_DatasetEV2/homeodomain_LHX2_TCCAGT30NGAC_TAAT_10_3_shape.pwm.pdf
- Yang_Orenstein_DatasetEV2/homeodomain_Lhx4_TAAATG20NTAA_TAAT_10_3_shape.pwm.pdf
- Yang_Orenstein_DatasetEV2/homeodomain_LHX6_TCGGGG20NGGT_TAAT_10_3_shape.pwm.pdf
- Yang_Orenstein_DatasetEV2/homeodomain_LHX9_TATTGT20NGTG_TAAT_12_3_shape.pwm.pdf
- Yang_Orenstein_DatasetEV2/homeodomain_LMX1B_TGAGGC20NGGA_TAAT_10_4_shape.pwm.pdf
- Yang_Orenstein_DatasetEV2/homeodomain_MEOX1_TACCTA20NCG_TAAT_10_3_shape.pwm.pdf
- Yang_Orenstein_DatasetEV2/homeodomain_Meox2_TACGTC20NTGC_TAAT_10_3_shape.pwm.pdf
- Yang_Orenstein_DatasetEV2/homeodomain_MEOX2_TAGTTT30NTTT_TAAT_10_4_shape.pwm.pdf
- Yang_Orenstein_DatasetEV2/homeodomain_MIXL1_TGATTT20NTTA_TAAT_10_4_shape.pwm.pdf
- Yang_Orenstein_DatasetEV2/homeodomain_MSX1_TGCGAA30NAGC_TAAT_10_5_shape.pwm.pdf
- Yang_Orenstein_DatasetEV2/homeodomain_NKX2-3_TGGAAT20NGA_ACTTRAN_9_4_shape.pwm.pdf
- Yang_Orenstein_DatasetEV2/homeodomain_NKX3-1_TCCCTC20NCG_TAAG_12_3_shape.pwm.pdf
- Yang_Orenstein_DatasetEV2/homeodomain_Nkx3-1_TCTTAG20NATG_TAAG_10_4_shape.pwm.pdf
- Yang_Orenstein_DatasetEV2/homeodomain_NKX3-2_TCCAGT20NGAC_TAAG_12_4_shape.pwm.pdf
- Yang_Orenstein_DatasetEV2/homeodomain_NKX6-1_TGCGGG30NGGC_TAAT_10_4_shape.pwm.pdf
- Yang_Orenstein_DatasetEV2/homeodomain_NKX6-2_TTACAT20NTA_TAAT_10_4_shape.pwm.pdf
- Yang_Orenstein_DatasetEV2/homeodomain_NOTO_TGCGTT30NTGC_TAAT_10_3_shape.pwm.pdf
- Yang_Orenstein_DatasetEV2/homeodomain_OTX1_TGATAA20NGA_TAAT_10_4_shape.pwm.pdf
- Yang_Orenstein_DatasetEV2/homeodomain_OTX2_TATGGG20NGGG_TAAT_10_3_shape.pwm.pdf
- Yang_Orenstein_DatasetEV2/homeodomain_PDX1_TGGAAT30NAAT_TAAT_10_3_shape.pwm.pdf
- Yang_Orenstein_DatasetEV2/homeodomain_PHOX2A_TGACTC20NGA_TAAT_10_3_shape.pwm.pdf
- Yang_Orenstein_DatasetEV2/homeodomain_PHOX2B_TGGTCT20NGA_TAAT_10_3_shape.pwm.pdf
- Yang_Orenstein_DatasetEV2/homeodomain_PITX1_TGAGCA20NCGA_TAAT_10_4_shape.pwm.pdf
- Yang_Orenstein_DatasetEV2/homeodomain_PITX3_TGCATC20NGA_TAAT_12_3_shape.pwm.pdf
- Yang_Orenstein_DatasetEV2/homeodomain_PROP1_TGTATT20NGA_TAAT_10_3_shape.pwm.pdf
- Yang_Orenstein_DatasetEV2/homeodomain_PRRX1_TAACGG20NGCA_TAAT_10_3_shape.pwm.pdf
- Yang_Orenstein_DatasetEV2/homeodomain_Prrx2_TATGAA20NAGG_TAAT_10_3_shape.pwm.pdf
- Yang_Orenstein_DatasetEV2/homeodomain_PRRX2_TGGGGT20NGA_TAAT_10_4_shape.pwm.pdf
- Yang_Orenstein_DatasetEV2/homeodomain_RAXL1_TACTCA20NTA_TAAT_10_4_shape.pwm.pdf
- Yang_Orenstein_DatasetEV2/homeodomain_Rhox11_TGGCCC20NCG_TWAN_14_4_shape.pwm.pdf
- Yang_Orenstein_DatasetEV2/homeodomain_RHOXF1_TTAGAA20NTA_TRAK_10_3_shape.pwm.pdf
- Yang_Orenstein_DatasetEV2/homeodomain_SHOX2_TACGTC20NTGC_TAAT_10_3_shape.pwm.pdf
- Yang_Orenstein_DatasetEV2/homeodomain_Shox2_TCCCAG20NACC_TAAT_10_3_shape.pwm.pdf
- Yang_Orenstein_DatasetEV2/homeodomain_SHOX_TAAGGT20NGGA_TAAT_10_3_shape.pwm.pdf
- Yang_Orenstein_DatasetEV2/homeodomain_UNCX_TGCAAG20NGA_TAAT_10_3_shape.pwm.pdf
- Yang_Orenstein_DatasetEV2/homeodomain_VAX1_TGCCAT20NACC_TAAT_10_4_shape.pwm.pdf
- Yang_Orenstein_DatasetEV2/homeodomain_VAX2_TGGTAG20NATT_TAAT_10_4_shape.pwm.pdf
- Yang_Orenstein_DatasetEV2/homeodomain_Vsx1_TGCAGA20NCG_TAAT_10_4_shape.pwm.pdf
- Yang_Orenstein_DatasetEV2/homeodomain_VSX1_TGGTTC20NTTT_TAAT_14_3_shape.pwm.pdf
- Yang_Orenstein_DatasetEV2/homeodomain_VSX2_TCTCCC20NCCG_TAAT_14_4_shape.pwm.pdf
- Yang_Orenstein_DatasetEV2/HSF_HSF1_TATAGA20NGAG_TTCTAGAA_14_3_shape.pwm.pdf
- Yang_Orenstein_DatasetEV2/IRF_IRF7_TATCGC20NGCG_RAANCGAAAW_12_3_shape.pwm.pdf
- Yang_Orenstein_DatasetEV2/MAD_SMAD3_TGGGTA20NGA_TAGACA_12_3_shape.pwm.pdf
- Yang_Orenstein_DatasetEV2/MEIS_MEIS1_TGACCT20NGA_TGACAN_10_5_shape.pwm.pdf
- Yang_Orenstein_DatasetEV2/MEIS_Meis2_TCAAAA20NTA_TGACAG_10_5_shape.pwm.pdf
- Yang_Orenstein_DatasetEV2/MEIS_MEIS3_TGGGTA20NGA_TGACAG_12_3_shape.pwm.pdf
- Yang_Orenstein_DatasetEV2/MEIS_Pknox2_TGCTCG20NCG_TGACAG_14_3_shape.pwm.pdf
- Yang_Orenstein_DatasetEV2/MYB_MYBL1_TTGCGT20NTA_CNGTTA_10_4_shape.pwm.pdf
- Yang_Orenstein_DatasetEV2/MYB_MYBL2_TGAGTG20NGA_CCGTTN_12_3_shape.pwm.pdf
- Yang_Orenstein_DatasetEV2/NFAT_NFATC1_TTCGTA20NTGC_TGGAAA_12_4_shape.pwm.pdf
- Yang_Orenstein_DatasetEV2/NFI_NFIA_TACGTC20NTGC_TGCCAA_10_4_shape.pwm.pdf
- Yang_Orenstein_DatasetEV2/NFI_NFIX_TGAGAT20NAGA_TGCCAA_10_4_shape.pwm.pdf
- Yang_Orenstein_DatasetEV2/nuclearreceptor_Ar_TCTAAT20NCG_ACANNNTGT_11_5_shape.pwm.pdf
- Yang_Orenstein_DatasetEV2/nuclearreceptor_AR_TGCTCG20NGA_ACANNNTGT_9_3_shape.pwm.pdf
- Yang_Orenstein_DatasetEV2/nuclearreceptor_ESR1_TAGAGT20NCG_AGGTCA_12_3_shape.pwm.pdf
- Yang_Orenstein_DatasetEV2/nuclearreceptor_Esrra_TAGCTC20NCG_AGGTCA_12_3_shape.pwm.pdf
- Yang_Orenstein_DatasetEV2/nuclearreceptor_HNF4A_TCCGTG40NTGC_AAGTCC_16_3_shape.pwm.pdf
- Yang_Orenstein_DatasetEV2/nuclearreceptor_NR2C2_TCGACT20NCAT_AGGTCA_12_4_shape.pwm.pdf
- Yang_Orenstein_DatasetEV2/nuclearreceptor_Nr2e1_TCGCGC20NGCT_AAGTCA_12_3_shape.pwm.pdf
- Yang_Orenstein_DatasetEV2/nuclearreceptor_NR2F1_TCTGAC20NGA_RGGTCA_10_3_shape.pwm.pdf
- Yang_Orenstein_DatasetEV2/nuclearreceptor_NR2F6_TCTTGA20NGA_AGGTCA_12_3_shape.pwm.pdf
- Yang_Orenstein_DatasetEV2/nuclearreceptor_NR3C1_TGACGA20NGCA_ACANNNTGT_13_3_shape.pwm.pdf
- Yang_Orenstein_DatasetEV2/nuclearreceptor_NR3C2_TCAGAG20NAGA_ACANNNTGT_13_4_shape.pwm.pdf
- Yang_Orenstein_DatasetEV2/nuclearreceptor_RARA_TATAGA20NCG_AGGTCA_12_3_shape.pwm.pdf
- Yang_Orenstein_DatasetEV2/nuclearreceptor_Rara_TCGGTT20NCG_AGGTCA_16_4_shape.pwm.pdf
- Yang_Orenstein_DatasetEV2/nuclearreceptor_Rarb_TCGTGT20NCG_AGGTCA_16_4_shape.pwm.pdf
- Yang_Orenstein_DatasetEV2/nuclearreceptor_RARG_TCGGGG20NGA_RGGTCA_10_3_shape.pwm.pdf
- Yang_Orenstein_DatasetEV2/nuclearreceptor_RORA_TCTGTA30NTGG_AGGTCA_10_3_shape.pwm.pdf
- Yang_Orenstein_DatasetEV2/nuclearreceptor_RXRA_TCTACA40NCAG_RGGTCA_14_3_shape.pwm.pdf
- Yang_Orenstein_DatasetEV2/nuclearreceptor_RXRG_TTCTCT20NTA_RGGTCA_10_3_shape.pwm.pdf
- Yang_Orenstein_DatasetEV2/nuclearreceptor_THRA_TCGGCC40NCGT_AGGTCA_12_3_shape.pwm.pdf
- Yang_Orenstein_DatasetEV2/PAX_PAX2_TCCACG20NCAC_CACGCW_14_4_shape.pwm.pdf
- Yang_Orenstein_DatasetEV2/PAX_PAX7_TCCAAC20NAAC_TAATYR_12_4_shape.pwm.pdf
- Yang_Orenstein_DatasetEV2/POU_POU2F1_TCTTTC20NGA_WAAT_12_4_shape.pwm.pdf
- Yang_Orenstein_DatasetEV2/POU_POU2F2_TGACAG20NGA_WAAT_12_4_shape.pwm.pdf
- Yang_Orenstein_DatasetEV2/POU_POU2F3_TAGACG20NCAT_TATK_16_3_shape.pwm.pdf
- Yang_Orenstein_DatasetEV2/POU_POU3F1_TAGCGA20NGCT_WAAT_16_4_shape.pwm.pdf
- Yang_Orenstein_DatasetEV2/POU_POU3F2_TGTTCA40NCTG_WAAT_10_3_shape.pwm.pdf
- Yang_Orenstein_DatasetEV2/POU_POU3F3_TCGCAT20NACT_TAAW_10_3_shape.pwm.pdf
- Yang_Orenstein_DatasetEV2/POU_POU3F4_TACTGC20NGTC_WAAT_10_4_shape.pwm.pdf
- Yang_Orenstein_DatasetEV2/POU_POU4F3_TACCGT20NGCC_TAAT_14_3_shape.pwm.pdf
- Yang_Orenstein_DatasetEV2/PROX_PROX1_TGCAGA20NGA_AAGAC_9_3_shape.pwm.pdf
- Yang_Orenstein_DatasetEV2/RRM_CPEB1_TAACCC20NCG_ATAAAA_12_3_shape.pwm.pdf
- Yang_Orenstein_DatasetEV2/RUNX_RUNX3_TCTCCC20NGA_AACCRC_10_3_shape.pwm.pdf
- Yang_Orenstein_DatasetEV2/SAND_GMEB2_TCGCGC20NGA_ACGT_10_3_shape.pwm.pdf
- Yang_Orenstein_DatasetEV2/TBX_MGA_TAGGGC20NGGT_AGGTGTGA_12_3_shape.pwm.pdf
- Yang_Orenstein_DatasetEV2/TBX_TBX15_TACGTC40NTGC_AGGTGTGA_10_3_shape.pwm.pdf
- Yang_Orenstein_DatasetEV2/TBX_TBX19_TACTAT40NATC_ANGTGYGA_12_4_shape.pwm.pdf
- Yang_Orenstein_DatasetEV2/TBX_TBX21_TACTGC40NGTC_AGGTGTGA_12_4_shape.pwm.pdf
- Yang_Orenstein_DatasetEV2/TBX_TBX2_TCTATG20NTAG_ANWWNTNA_12_4_shape.pwm.pdf
- Yang_Orenstein_DatasetEV2/TEA_TEAD3_TATAAG40NAAG_CATTCC_12_4_shape.pwm.pdf
